# Supplementary material for: 2-(4-Acetamido­phen­oxy)-2-methyl­propanoic acid
Source: Acta Crystallogr Sect E Struct Rep Online. 2013 Feb 28;69(Pt 3):o443. doi: 10.1107/S1600536813004856 (PMC3588439; doi:10.1107/S1600536813004856)
Supplement: Supplementary file 2 [file e-69-0o443-Isup2.hkl]

# 
# h,k,l, Fc-squared, Fo-squared, sigma(Fo-squared) and status flag 
# 
data_I
_shelx_title ' Hugo in P2(1)/c' 
_shelx_refln_list_code          4 
_shelx_F_calc_maximum      132.16 
_exptl_crystal_F_000       504.00 
_reflns_d_resolution_high  0.8410 
 
loop_ 
 _symmetry_equiv_pos_as_xyz 
 'x, y, z' 
 '-x, y+1/2, -z+1/2' 
 '-x, -y, -z' 
 'x, -y-1/2, z-1/2' 
 
_cell_length_a     8.3184 
_cell_length_b    13.1554 
_cell_length_c    12.0452 
_cell_angle_alpha  90.000 
_cell_angle_beta  109.959 
_cell_angle_gamma  90.000 
 
_shelx_F_squared_multiplier     1.000 
 
loop_ 
 _refln_index_h 
 _refln_index_k 
 _refln_index_l 
 _refln_F_squared_calc 
 _refln_F_squared_meas 
 _refln_F_squared_sigma 
 _refln_observed_status 
   2   0   0     6440.57     6165.59     22.98 o 
   3   0   0      941.55      902.22      7.51 o 
   4   0   0     1802.73     1971.90     12.80 o 
   5   0   0      236.66      238.97      5.14 o 
   6   0   0       49.91       55.69      2.99 o 
   7   0   0        0.29        1.87      1.70 o 
   8   0   0       79.05       70.80      4.79 o 
   9   0   0       26.95       28.74      5.57 o 
   1   1   0      115.52      119.87      2.80 o 
   2   1   0     1657.11     1577.92      8.12 o 
   3   1   0       35.46       36.55      1.41 o 
   4   1   0      305.23      333.42      4.13 o 
   5   1   0       76.54       79.37      2.32 o 
   6   1   0       19.87       20.01      1.48 o 
   7   1   0       19.45       15.68      1.60 o 
   8   1   0        7.29        8.19      1.76 o 
   9   1   0        1.39        3.67      2.36 o 
   0   2   0    10411.19     9408.86     32.37 o 
   1   2   0     3698.25     3572.31     13.01 o 
   2   2   0     1569.52     1469.18      7.54 o 
   3   2   0      316.22      304.78      3.23 o 
   4   2   0      208.07      186.38      2.88 o 
   5   2   0     1222.23     1268.40      8.73 o 
   6   2   0      148.25      149.09      3.31 o 
   7   2   0       20.92       21.58      1.63 o 
   8   2   0       18.69       20.88      2.18 o 
   9   2   0       16.81       17.12      3.64 o 
   1   3   0    11429.85    10774.87     78.59 o 
   2   3   0        0.34        0.60      1.15 o 
   3   3   0     2590.01     2639.19     12.52 o 
   4   3   0      190.07      165.71      2.32 o 
   5   3   0      581.64      598.44      4.98 o 
   6   3   0      535.33      531.53      5.52 o 
   7   3   0        0.49        0.62      0.85 o 
   8   3   0       28.16       36.84      2.53 o 
   9   3   0        6.29        3.76      2.64 o 
   0   4   0      470.09      501.03     10.20 o 
   1   4   0     3800.75     3492.64     18.03 o 
   2   4   0        2.65        1.09      0.88 o 
   3   4   0      381.61      445.90      5.87 o 
   4   4   0        6.26        5.66      1.17 o 
   5   4   0        3.73        4.18      0.75 o 
   6   4   0      143.94      145.79      3.09 o 
   7   4   0       35.38       29.96      1.83 o 
   8   4   0       14.42       16.34      2.69 o 
   1   5   0      113.03       94.45      2.09 o 
   2   5   0      719.84      701.63      7.14 o 
   3   5   0      263.17      298.23      4.65 o 
   4   5   0       20.42       20.51      1.80 o 
   5   5   0       66.84       69.96      2.67 o 
   6   5   0        0.14        1.27      1.63 o 
   7   5   0       43.10       40.97      2.72 o 
   8   5   0      112.37      117.53      4.68 o 
   0   6   0      395.67      415.67      8.66 o 
   1   6   0     1363.57     1377.11     11.17 o 
   2   6   0      525.96      536.66      4.82 o 
   3   6   0      383.06      377.58      4.28 o 
   4   6   0       69.44       69.51      2.64 o 
   5   6   0      315.63      330.28      5.81 o 
   6   6   0       91.52       89.13      3.42 o 
   7   6   0       10.59       12.49      1.93 o 
   8   6   0        0.71        1.48      2.05 o 
   1   7   0      115.68      118.05      3.02 o 
   2   7   0     2434.36     2357.49     11.26 o 
   3   7   0      372.76      391.00      5.10 o 
   4   7   0       77.62       79.10      3.14 o 
   5   7   0        8.94        9.40      1.92 o 
   6   7   0        0.22        1.06      1.70 o 
   7   7   0       13.05       11.47      2.33 o 
   8   7   0        0.83        1.94      2.60 o 
   0   8   0      486.51      487.11     10.92 o 
   1   8   0      138.35      131.66      3.64 o 
   2   8   0      107.32       91.06      2.18 o 
   3   8   0       35.26       26.51      1.74 o 
   4   8   0        7.53        6.04      1.27 o 
   5   8   0        2.88        4.12      1.97 o 
   6   8   0       96.42       87.22      4.26 o 
   7   8   0       33.02       40.63      3.60 o 
   1   9   0      226.89      214.56      3.96 o 
   2   9   0     1484.21     1476.86     11.02 o 
   3   9   0      320.41      305.55      4.07 o 
   4   9   0       63.86       65.97      2.38 o 
   5   9   0       88.19       89.06      4.30 o 
   6   9   0       12.39        9.95      2.63 o 
   7   9   0        0.36       -0.15      2.18 o 
   0  10   0        0.91       -2.96      3.61 o 
   1  10   0      138.97      131.43      4.42 o 
   2  10   0       72.13       76.57      1.98 o 
   3  10   0     1030.36      999.16      8.18 o 
   4  10   0       17.87       15.67      1.60 o 
   5  10   0       59.31       63.82      3.72 o 
   6  10   0       12.46       13.67      2.47 o 
   7  10   0       40.09       44.56      3.46 o 
   1  11   0      138.95      145.07      5.20 o 
   2  11   0       44.46       44.46      2.64 o 
   3  11   0      688.77      672.27      7.38 o 
   4  11   0       63.46       63.97      2.66 o 
   5  11   0       16.37       12.93      2.26 o 
   6  11   0       27.82       26.91      3.00 o 
   0  12   0       11.31       11.85      3.45 o 
   1  12   0       32.35       37.23      3.12 o 
   2  12   0        0.55       -0.03      1.85 o 
   3  12   0        8.13        6.32      1.12 o 
   4  12   0        7.58        5.29      1.58 o 
   5  12   0        0.53        5.13      2.15 o 
   1  13   0        1.75        3.33      2.19 o 
   2  13   0       29.11       31.47      3.19 o 
   3  13   0      196.74      199.16      7.47 o 
   4  13   0       33.86       31.63      4.56 o 
   5  13   0       15.03       17.68      3.79 o 
   0  14   0       49.88       52.96      5.84 o 
   1  14   0        0.75        1.92      2.47 o 
   2  14   0        9.36        9.21      2.34 o 
   3  14   0        8.55       13.62      2.81 o 
   4  14   0        3.75        6.53      3.72 o 
   1  15   0        1.72        4.87      2.46 o 
   2  15   0       16.01        9.15      2.78 o 
  -9   1   1        0.19       -0.98      1.97 o 
  -8   1   1      181.30      165.75      4.18 o 
  -7   1   1       88.40       89.98      2.59 o 
  -6   1   1       18.64       19.84      1.27 o 
  -5   1   1      740.06      765.56      5.46 o 
  -4   1   1      978.13     1086.39      6.52 o 
  -3   1   1      472.76      447.69      3.29 o 
  -2   1   1      972.38      990.85      4.20 o 
  -1   1   1      919.53      835.05      5.73 o 
   1   1   1     1374.54     1237.31      7.34 o 
   2   1   1     3478.54     3392.74     14.61 o 
   3   1   1       37.16       32.14      1.54 o 
   4   1   1      900.77      908.34      7.49 o 
   5   1   1       48.27       43.72      1.93 o 
   6   1   1        7.15        5.84      1.41 o 
   7   1   1      182.75      188.16      4.35 o 
   8   1   1        1.03        4.24      1.69 o 
   9   1   1        4.96        8.91      3.24 o 
  -9   2   1       49.04       48.61      4.10 o 
  -8   2   1        0.78       -0.35      1.42 o 
  -7   2   1      218.80      219.57      3.85 o 
  -6   2   1       15.20       14.50      1.25 o 
  -5   2   1      232.06      239.72      3.21 o 
  -4   2   1     1149.00     1090.41      6.21 o 
  -3   2   1        2.73        3.30      0.70 o 
  -2   2   1     1260.03     1212.19      5.39 o 
  -1   2   1      542.29      492.15      3.51 o 
   0   2   1     1904.11     1753.59      9.40 o 
   1   2   1     3387.24     3282.40     17.47 o 
   2   2   1        8.20        6.68      1.03 o 
   3   2   1     1232.34     1225.01      6.99 o 
   4   2   1       88.69      106.22      2.73 o 
   5   2   1       64.04       67.24      2.45 o 
   6   2   1       36.18       41.67      2.23 o 
   7   2   1      191.32      197.29      4.20 o 
   8   2   1       12.11       11.02      2.06 o 
  -9   3   1       15.43       21.33      3.15 o 
  -8   3   1       10.95        9.58      1.43 o 
  -7   3   1      189.27      173.99      3.39 o 
  -6   3   1      163.94      178.41      3.25 o 
  -5   3   1       61.56       65.38      1.82 o 
  -4   3   1        4.43        4.00      0.71 o 
  -3   3   1     1979.21     2085.94     10.34 o 
  -2   3   1       35.86       34.00      0.98 o 
  -1   3   1      553.75      569.20      3.37 o 
   0   3   1     1088.97     1017.58      6.00 o 
   1   3   1     6127.65     5928.13     18.38 o 
   2   3   1      361.16      378.69      4.60 o 
   3   3   1       33.26       29.04      1.46 o 
   4   3   1      118.47      125.01      2.55 o 
   5   3   1       47.79       46.30      2.04 o 
   6   3   1       33.93       31.32      1.61 o 
   7   3   1        2.95        2.77      0.80 o 
   8   3   1       12.02       11.32      2.18 o 
  -9   4   1       26.33       24.59      3.25 o 
  -8   4   1       33.78       37.57      2.71 o 
  -7   4   1      341.87      317.44      4.31 o 
  -6   4   1        0.16        0.60      0.98 o 
  -5   4   1      525.82      507.16      5.30 o 
  -4   4   1       40.78       36.62      1.57 o 
  -3   4   1      363.33      434.38      4.01 o 
  -2   4   1     1879.24     1886.47      8.45 o 
  -1   4   1     5940.25     5575.81     16.79 o 
   0   4   1      554.03      537.38      4.65 o 
   1   4   1     3621.98     3427.64     13.90 o 
   2   4   1        3.41        2.59      1.31 o 
   3   4   1        4.88        4.48      1.23 o 
   4   4   1       68.00       77.37      2.50 o 
   5   4   1       22.72       21.09      1.39 o 
   6   4   1        3.17        1.49      1.22 o 
   7   4   1       82.37       76.92      2.92 o 
   8   4   1       13.87       11.26      2.32 o 
  -9   5   1        0.03        0.44      2.52 o 
  -8   5   1        3.30        2.02      1.67 o 
  -7   5   1      152.93      136.77      3.82 o 
  -6   5   1        0.11        0.21      1.51 o 
  -5   5   1       38.98       36.98      2.01 o 
  -4   5   1      121.47      111.39      3.07 o 
  -3   5   1      103.16      105.29      2.24 o 
  -2   5   1       26.60       25.51      1.31 o 
  -1   5   1      103.64       88.85      1.71 o 
   0   5   1       90.19       75.55      2.53 o 
   1   5   1      285.61      276.67      4.37 o 
   2   5   1      105.93      112.67      2.53 o 
   3   5   1       17.57       24.98      1.95 o 
   4   5   1       93.83       92.83      2.75 o 
   5   5   1        0.12        0.82      1.54 o 
   6   5   1       29.98       26.84      2.19 o 
   7   5   1        0.28        3.14      1.81 o 
   8   5   1       39.06       43.77      3.49 o 
  -8   6   1       51.88       56.79      4.02 o 
  -7   6   1       32.04       26.47      2.09 o 
  -6   6   1        0.07        0.91      1.51 o 
  -5   6   1      101.24       94.17      3.18 o 
  -4   6   1       49.87       52.29      1.99 o 
  -3   6   1      240.21      204.03      3.36 o 
  -2   6   1      249.66      301.64      4.07 o 
  -1   6   1      375.05      390.27      3.43 o 
   0   6   1       75.22       92.82      2.88 o 
   1   6   1      101.54      108.51      3.11 o 
   2   6   1      625.45      643.31      5.89 o 
   3   6   1        0.52        0.78      1.68 o 
   4   6   1       37.92       39.76      2.48 o 
   5   6   1      240.15      248.75      5.62 o 
   6   6   1      281.66      272.06      6.51 o 
   7   6   1        0.13        1.51      2.06 o 
   8   6   1       14.47       11.39      2.82 o 
  -8   7   1        0.99       -0.05      2.20 o 
  -7   7   1        3.05        6.30      1.94 o 
  -6   7   1      593.88      571.69      8.02 o 
  -5   7   1       12.06       14.32      1.92 o 
  -4   7   1      163.32      156.59      2.94 o 
  -3   7   1      164.19      155.62      2.82 o 
  -2   7   1       68.63       63.88      2.02 o 
  -1   7   1      285.15      270.59      4.16 o 
   0   7   1      877.01      825.92      8.09 o 
   1   7   1       18.51       14.68      1.75 o 
   2   7   1      745.35      750.00      6.78 o 
   3   7   1      227.66      237.23      4.19 o 
   4   7   1      116.68      111.83      4.22 o 
   5   7   1        4.99        4.53      1.98 o 
   6   7   1       28.42       23.65      2.44 o 
   7   7   1        3.63        3.26      2.30 o 
   8   7   1       56.78       73.13      5.01 o 
  -8   8   1       16.32       21.54      2.77 o 
  -7   8   1        4.89        5.78      2.07 o 
  -6   8   1       21.25       18.58      2.20 o 
  -5   8   1       41.42       37.41      2.36 o 
  -4   8   1       28.92       23.52      1.72 o 
  -3   8   1      247.05      283.04      3.72 o 
  -2   8   1      200.34      186.03      3.17 o 
  -1   8   1      202.34      194.76      3.84 o 
   0   8   1       22.21       27.23      2.14 o 
   1   8   1      435.45      416.46      4.76 o 
   2   8   1        3.19        5.53      1.41 o 
   3   8   1       13.10       11.90      1.67 o 
   4   8   1        5.30        8.43      2.28 o 
   5   8   1       24.77       24.20      2.58 o 
   6   8   1       15.10       13.43      2.85 o 
   7   8   1        1.01       -2.49      2.34 o 
  -7   9   1        1.95        5.63      2.09 o 
  -6   9   1       71.64       62.29      3.75 o 
  -5   9   1        2.26        2.45      1.85 o 
  -4   9   1       13.59        8.40      1.45 o 
  -3   9   1       80.60       72.49      2.25 o 
  -2   9   1        4.83        5.32      0.94 o 
  -1   9   1        0.04        3.09      1.69 o 
   0   9   1      101.38      102.28      3.20 o 
   1   9   1       14.63       21.29      2.00 o 
   2   9   1       65.40       61.85      2.08 o 
   3   9   1       75.01       79.47      2.54 o 
   4   9   1      373.52      366.68      7.70 o 
   5   9   1      189.29      195.29      5.95 o 
   6   9   1       28.83       25.22      3.52 o 
   7   9   1       21.66       20.59      2.87 o 
  -7  10   1        0.66       -1.23      2.14 o 
  -6  10   1       19.08       17.98      2.65 o 
  -5  10   1      185.65      182.51      5.59 o 
  -4  10   1       46.47       56.47      2.54 o 
  -3  10   1      262.07      253.83      4.06 o 
  -2  10   1        2.85        4.36      1.20 o 
  -1  10   1       57.67       60.82      3.52 o 
   0  10   1      114.26      124.76      4.24 o 
   1  10   1       18.06       21.22      2.66 o 
   2  10   1      199.05      197.73      4.14 o 
   3  10   1       17.67       21.71      1.69 o 
   4  10   1        9.73       11.83      1.60 o 
   5  10   1       16.75       19.06      2.91 o 
   6  10   1        8.40        9.13      2.46 o 
  -6  11   1        0.07        2.17      1.89 o 
  -5  11   1      187.53      190.23      5.76 o 
  -4  11   1        0.04        1.00      1.35 o 
  -3  11   1       10.84        7.62      1.06 o 
  -2  11   1        1.61        4.42      2.41 o 
  -1  11   1        4.23        8.26      2.62 o 
   0  11   1       47.57       50.73      3.45 o 
   1  11   1       40.25       47.67      3.53 o 
   2  11   1        0.21        0.98      1.72 o 
   3  11   1       54.14       55.36      2.07 o 
   4  11   1        5.33        2.96      1.40 o 
   5  11   1        5.32        2.44      2.17 o 
   6  11   1        0.65        3.57      2.48 o 
  -6  12   1       10.71       13.29      3.06 o 
  -5  12   1       10.12        9.99      2.29 o 
  -4  12   1        1.24        1.35      1.56 o 
  -3  12   1       22.21       19.52      1.39 o 
  -2  12   1      145.15      163.14      5.44 o 
  -1  12   1      452.62      453.80      9.24 o 
   0  12   1      130.93      123.60      5.08 o 
   1  12   1      188.45      187.70      6.13 o 
   2  12   1       28.03       28.12      2.17 o 
   3  12   1        9.64       14.24      2.00 o 
   4  12   1        8.23        5.68      2.24 o 
   5  12   1        1.88        2.20      3.08 o 
  -5  13   1       34.75       34.55      4.66 o 
  -4  13   1      111.48      114.00      6.65 o 
  -3  13   1       73.87       70.27      4.07 o 
  -2  13   1       24.94       26.31      2.75 o 
  -1  13   1       52.86       60.83      3.96 o 
   0  13   1       18.65       20.08      2.91 o 
   1  13   1       14.22       10.50      2.49 o 
   2  13   1       31.31       30.38      2.96 o 
   3  13   1        0.51       -1.00      2.52 o 
   4  13   1      187.91      188.83      9.31 o 
  -4  14   1      149.69      164.46      7.73 o 
  -3  14   1        0.96        2.32      2.86 o 
  -2  14   1       25.25       24.78      3.05 o 
  -1  14   1       15.58       15.05      2.89 o 
   0  14   1       16.00       14.77      2.74 o 
   1  14   1        8.61        3.37      2.73 o 
   2  14   1        2.88        5.63      2.63 o 
   3  14   1        8.20        7.69      3.02 o 
  -2  15   1        0.37       -1.08      2.83 o 
  -1  15   1        1.42        3.47      2.48 o 
   0  15   1        1.95        4.60      2.38 o 
   1  15   1        4.06        5.04      2.48 o 
   2  15   1        6.03        6.91      2.81 o 
  -9   0   2        0.11       -1.09      2.81 o 
  -8   0   2      150.68      147.19      4.87 o 
  -7   0   2      148.93      131.78      3.64 o 
  -6   0   2      127.28      129.83      3.23 o 
  -5   0   2     1261.29     1317.52     10.95 o 
  -4   0   2      174.82      180.33      3.57 o 
  -3   0   2      919.07      884.26      6.84 o 
  -2   0   2        6.09        4.02      1.06 o 
  -1   0   2    17466.11    15813.19     35.64 o 
   0   0   2      409.23      366.87      3.68 o 
   1   0   2      697.51      626.67      5.31 o 
   2   0   2     1098.75     1105.41      8.60 o 
   3   0   2      531.13      541.16      7.08 o 
   4   0   2       72.89       62.11      2.89 o 
   5   0   2      117.23      111.88      3.79 o 
   6   0   2      367.18      365.49      7.41 o 
   7   0   2       13.52       10.96      2.11 o 
   8   0   2       34.56       34.86      4.25 o 
  -9   1   2        7.72        6.17      1.97 o 
  -8   1   2        7.50        5.61      1.31 o 
  -7   1   2        1.23        1.16      1.05 o 
  -6   1   2        0.25       -0.14      0.97 o 
  -5   1   2      575.51      620.33      4.94 o 
  -4   1   2       69.54       77.46      1.63 o 
  -3   1   2     3211.37     3177.48     12.33 o 
  -2   1   2      496.69      480.62      2.88 o 
  -1   1   2     5225.92     4888.36     13.76 o 
   0   1   2     3112.78     2860.87      8.69 o 
   1   1   2     3079.17     3020.44      9.46 o 
   2   1   2       17.10       19.62      1.17 o 
   3   1   2        3.01        3.00      0.89 o 
   4   1   2      282.88      278.12      3.57 o 
   5   1   2       18.12       20.05      1.36 o 
   6   1   2      150.22      145.72      3.31 o 
   7   1   2       25.21       26.48      2.03 o 
   8   1   2        1.58        1.11      2.19 o 
  -9   2   2        0.36        2.17      2.03 o 
  -8   2   2        0.00       -0.71      1.12 o 
  -7   2   2        1.89        1.22      1.10 o 
  -6   2   2       85.60       85.80      2.12 o 
  -5   2   2       43.37       38.11      1.31 o 
  -4   2   2     1493.72     1627.52      6.96 o 
  -3   2   2     1446.42     1473.64      5.65 o 
  -2   2   2      146.07      165.14      1.74 o 
  -1   2   2     4570.02     4113.42     11.79 o 
   0   2   2     6806.75     6399.30     25.55 o 
   1   2   2      732.52      694.18      5.36 o 
   2   2   2      930.85      910.82      5.84 o 
   3   2   2      346.41      363.72      3.90 o 
   4   2   2      326.36      329.46      4.63 o 
   5   2   2       20.75       15.03      1.57 o 
   6   2   2      174.18      191.30      4.09 o 
   7   2   2      228.20      231.36      5.38 o 
   8   2   2        2.23        4.34      2.08 o 
  -9   3   2        0.33        0.74      2.34 o 
  -8   3   2        7.21        8.89      1.49 o 
  -7   3   2       11.55        8.21      1.07 o 
  -6   3   2       21.91       20.48      1.25 o 
  -5   3   2      193.34      176.97      2.54 o 
  -4   3   2     1388.25     1498.89      7.51 o 
  -3   3   2        0.55        1.93      0.61 o 
  -2   3   2        7.29        4.82      0.69 o 
  -1   3   2      936.12      906.98      4.09 o 
   0   3   2       99.03      104.40      1.88 o 
   1   3   2      300.45      318.35      3.58 o 
   2   3   2     1438.49     1404.43      9.53 o 
   3   3   2      314.61      312.95      4.15 o 
   4   3   2        4.22        3.07      1.13 o 
   5   3   2      823.66      819.56      9.63 o 
   6   3   2        2.03       -2.70      1.80 o 
   7   3   2      110.13      111.66      3.43 o 
   8   3   2        8.20       10.55      2.86 o 
  -9   4   2       19.66       18.38      2.96 o 
  -8   4   2        0.21        1.73      1.50 o 
  -7   4   2       65.40       77.81      2.40 o 
  -6   4   2      136.15      141.02      3.20 o 
  -5   4   2      105.47      104.67      2.31 o 
  -4   4   2      259.49      269.68      3.07 o 
  -3   4   2      402.73      424.42      3.49 o 
  -2   4   2     1142.62     1090.37      5.49 o 
  -1   4   2      845.77      841.64      4.30 o 
   0   4   2     4119.97     4013.84     16.43 o 
   1   4   2     4260.29     4247.81     21.31 o 
   2   4   2     1782.29     1807.62      8.41 o 
   3   4   2      119.72      118.68      2.44 o 
   4   4   2      119.50      114.42      2.71 o 
   5   4   2      646.55      668.50      6.82 o 
   6   4   2       13.90       15.16      1.67 o 
   7   4   2       73.63       82.66      3.85 o 
   8   4   2        3.90        6.18      2.47 o 
  -9   5   2       13.18       13.36      2.85 o 
  -8   5   2       31.23       32.30      2.87 o 
  -7   5   2       16.33       12.17      1.39 o 
  -6   5   2      311.18      324.07      4.87 o 
  -5   5   2        6.47        6.00      1.17 o 
  -4   5   2        4.68        7.24      0.89 o 
  -3   5   2      109.71      133.46      2.23 o 
  -2   5   2      840.77      867.57      5.29 o 
  -1   5   2     1359.30     1360.60      6.30 o 
   0   5   2      885.94      844.57      5.40 o 
   1   5   2     2803.25     2839.57     11.84 o 
   2   5   2      352.29      387.40      4.10 o 
   3   5   2      128.83      111.11      2.43 o 
   4   5   2       59.78       58.76      2.28 o 
   5   5   2      318.37      316.12      5.83 o 
   6   5   2      104.82      104.25      3.25 o 
   7   5   2      166.08      180.90      7.48 o 
   8   5   2       10.74        7.73      2.35 o 
  -8   6   2        0.84       -0.20      2.28 o 
  -7   6   2       22.10       13.02      1.69 o 
  -6   6   2       36.92       41.40      2.37 o 
  -5   6   2       35.47       39.22      2.04 o 
  -4   6   2      168.11      164.33      2.40 o 
  -3   6   2      715.71      746.00      5.63 o 
  -2   6   2     3785.93     3856.10     12.63 o 
  -1   6   2        0.16        0.43      0.78 o 
   0   6   2        0.32        1.29      0.72 o 
   1   6   2      250.39      239.64      4.21 o 
   2   6   2        0.04        0.18      0.94 o 
   3   6   2        1.64        1.89      1.67 o 
   4   6   2      234.92      238.27      5.03 o 
   5   6   2        9.84       10.21      2.00 o 
   6   6   2        2.50        3.26      1.80 o 
   7   6   2        0.95        2.66      2.77 o 
   8   6   2       41.29       44.13      4.12 o 
  -8   7   2        3.36        2.97      2.02 o 
  -7   7   2       21.95       26.95      2.24 o 
  -6   7   2      320.96      315.16      5.61 o 
  -5   7   2       32.75       34.18      1.98 o 
  -4   7   2      445.24      440.69      3.96 o 
  -3   7   2       26.53       29.42      1.43 o 
  -2   7   2      503.12      477.19      4.63 o 
  -1   7   2      151.76      151.28      2.57 o 
   0   7   2        8.50       10.19      0.85 o 
   1   7   2       89.43       99.87      3.23 o 
   2   7   2       60.63       69.40      2.43 o 
   3   7   2       39.36       34.38      1.50 o 
   4   7   2      656.10      680.10     10.49 o 
   5   7   2       31.74       28.01      2.56 o 
   6   7   2        2.71        5.88      2.43 o 
   7   7   2        0.07       -1.13      2.37 o 
  -8   8   2       26.24       30.79      3.02 o 
  -7   8   2      117.83      109.06      4.39 o 
  -6   8   2        3.04       -0.66      1.75 o 
  -5   8   2       40.91       43.72      2.34 o 
  -4   8   2       65.48       64.81      1.79 o 
  -3   8   2      247.63      248.13      3.73 o 
  -2   8   2       14.72       12.37      1.10 o 
  -1   8   2       53.84       56.28      2.62 o 
   0   8   2       24.03       24.97      1.63 o 
   1   8   2       26.86       27.52      1.53 o 
   2   8   2      107.47      102.32      2.81 o 
   3   8   2       27.67       22.34      2.08 o 
   4   8   2      239.61      239.10      7.16 o 
   5   8   2       47.97       50.03      3.93 o 
   6   8   2       27.59       32.31      3.59 o 
   7   8   2        1.54        2.68      2.49 o 
  -7   9   2       34.11       35.73      2.86 o 
  -6   9   2       64.63       71.33      3.57 o 
  -5   9   2        0.22        0.59      1.22 o 
  -4   9   2       38.27       34.73      1.29 o 
  -3   9   2      716.42      701.05      6.53 o 
  -2   9   2        2.39        3.08      0.95 o 
  -1   9   2       43.26       38.50      2.38 o 
   0   9   2       17.24       13.14      1.49 o 
   1   9   2       60.23       56.82      2.15 o 
   2   9   2      158.00      159.88      4.20 o 
   3   9   2        2.97        1.99      1.66 o 
   4   9   2       45.56       48.38      3.86 o 
   5   9   2       51.42       63.57      4.50 o 
   6   9   2        0.50       -1.34      2.55 o 
   7   9   2        1.65        3.47      2.63 o 
  -7  10   2        3.29        6.38      2.06 o 
  -6  10   2       15.18       16.99      2.46 o 
  -5  10   2      109.68      111.10      3.66 o 
  -4  10   2       44.19       41.36      1.64 o 
  -3  10   2      108.64      102.01      3.03 o 
  -2  10   2      207.02      208.67      4.43 o 
  -1  10   2        0.72        0.96      2.22 o 
   0  10   2       26.65       24.00      2.29 o 
   1  10   2       88.21       85.42      1.87 o 
   2  10   2      112.01      118.24      3.73 o 
   3  10   2       27.14       27.85      2.22 o 
   4  10   2       11.80        6.80      2.75 o 
   5  10   2        5.27        5.23      2.59 o 
   6  10   2        0.10        3.83      2.63 o 
  -6  11   2        0.13        1.11      1.86 o 
  -5  11   2      122.49      127.66      4.31 o 
  -4  11   2      444.73      427.14      4.86 o 
  -3  11   2       22.78       17.23      1.46 o 
  -2  11   2      145.66      137.46      5.42 o 
  -1  11   2       42.24       43.83      3.20 o 
   0  11   2      139.91      122.42      4.59 o 
   1  11   2        0.22        0.46      1.92 o 
   2  11   2       27.99       27.35      2.24 o 
   3  11   2      163.78      159.80      3.89 o 
   4  11   2       24.66       26.49      3.44 o 
   5  11   2        4.67        4.92      2.40 o 
   6  11   2        0.87        2.41      2.44 o 
  -6  12   2       12.99       19.56      3.32 o 
  -5  12   2        3.05        6.59      2.07 o 
  -4  12   2       50.93       44.53      2.68 o 
  -3  12   2       87.12       86.60      4.35 o 
  -2  12   2       37.51       40.92      3.38 o 
  -1  12   2        0.18        2.19      2.45 o 
   0  12   2        0.25       -0.11      2.30 o 
   1  12   2        1.33        3.78      2.01 o 
   2  12   2       10.09       11.91      1.44 o 
   3  12   2       29.57       33.92      2.19 o 
   4  12   2        8.57        9.33      2.56 o 
   5  12   2       11.94       12.71      3.65 o 
  -5  13   2        2.73       -1.64      3.35 o 
  -4  13   2       32.65       21.88      3.15 o 
  -3  13   2        5.81        5.60      2.28 o 
  -2  13   2       13.69       13.50      2.97 o 
  -1  13   2        1.61        3.00      2.46 o 
   0  13   2       37.95       41.56      3.62 o 
   1  13   2       15.00       14.43      2.54 o 
   2  13   2       18.63       13.33      2.45 o 
   3  13   2       26.04       31.25      3.81 o 
   4  13   2        1.20        3.39      3.33 o 
  -4  14   2       81.60       86.07      5.29 o 
  -3  14   2       50.26       49.27      4.22 o 
  -2  14   2       83.26       79.85      5.12 o 
  -1  14   2       13.46       14.17      2.81 o 
   0  14   2       10.63       10.72      2.77 o 
   1  14   2       43.79       40.90      3.64 o 
   2  14   2      129.23      143.94      6.06 o 
   3  14   2       42.21       46.31      5.13 o 
  -2  15   2        0.93        0.06      2.64 o 
  -1  15   2       15.74       18.05      3.03 o 
   0  15   2       22.07       29.69      3.48 o 
   1  15   2        9.21       10.40      3.13 o 
  -9   1   3       82.96       77.15      3.87 o 
  -8   1   3      261.29      243.78      4.75 o 
  -7   1   3        0.65        0.05      1.17 o 
  -6   1   3       11.26        9.05      1.19 o 
  -5   1   3      684.93      695.37      5.75 o 
  -4   1   3      197.37      213.37      2.70 o 
  -3   1   3      585.31      581.16      3.50 o 
  -2   1   3     2083.25     1898.63      6.96 o 
  -1   1   3       17.49       22.74      0.92 o 
   0   1   3       56.58       42.13      1.01 o 
   1   1   3       17.66       13.57      0.77 o 
   2   1   3     1969.16     2083.52      7.73 o 
   3   1   3        5.44        1.13      0.98 o 
   4   1   3       11.66        6.28      0.99 o 
   5   1   3       72.37       74.83      2.49 o 
   6   1   3     1099.41     1134.70      9.39 o 
   7   1   3      157.51      158.61      4.89 o 
   8   1   3        4.71        2.79      2.94 o 
  -9   2   3       58.96       58.57      3.29 o 
  -8   2   3      100.63       78.38      2.80 o 
  -7   2   3       15.54       11.89      0.97 o 
  -6   2   3        2.46        1.52      0.80 o 
  -5   2   3      120.67      123.41      2.16 o 
  -4   2   3     1714.43     1798.64      7.37 o 
  -3   2   3      377.38      377.93      2.78 o 
  -2   2   3      330.13      326.78      2.43 o 
  -1   2   3      739.20      700.49      4.12 o 
   0   2   3     1855.87     1798.76      6.73 o 
   1   2   3      885.74      819.24      5.37 o 
   2   2   3      299.42      287.38      3.19 o 
   3   2   3       51.01       53.39      2.01 o 
   4   2   3       86.84       98.75      2.88 o 
   5   2   3       65.40       65.05      2.15 o 
   6   2   3      120.72      121.45      3.55 o 
   7   2   3      197.59      201.93      7.05 o 
   8   2   3        0.34        1.86      2.21 o 
  -9   3   3       51.70       51.58      3.69 o 
  -8   3   3       71.52       56.54      2.45 o 
  -7   3   3       11.98       10.85      0.96 o 
  -6   3   3        3.61        2.38      0.68 o 
  -5   3   3      793.14      797.12      5.36 o 
  -4   3   3      905.86      894.56      4.59 o 
  -3   3   3     1389.22     1436.13      5.89 o 
  -2   3   3        0.62        1.90      0.61 o 
  -1   3   3     1091.99     1100.11      5.20 o 
   0   3   3     2122.08     2147.95      7.37 o 
   1   3   3      557.51      587.14      4.44 o 
   2   3   3      288.57      311.43      3.61 o 
   3   3   3      136.66      133.64      2.88 o 
   4   3   3       22.09       21.52      1.23 o 
   5   3   3      208.10      182.55      4.11 o 
   6   3   3       29.64       20.46      1.89 o 
   7   3   3      166.86      173.67      6.71 o 
   8   3   3        1.16        4.35      2.37 o 
  -9   4   3        0.02       -1.51      2.35 o 
  -8   4   3       22.78       21.94      2.27 o 
  -7   4   3       22.25       19.81      1.24 o 
  -6   4   3       88.17       84.41      2.27 o 
  -5   4   3        7.41        5.39      0.94 o 
  -4   4   3       71.33       71.14      1.69 o 
  -3   4   3      482.67      543.96      3.89 o 
  -2   4   3      750.05      740.29      4.34 o 
  -1   4   3      396.50      358.86      3.11 o 
   0   4   3      529.02      507.97      4.35 o 
   1   4   3      214.06      252.49      3.66 o 
   2   4   3        0.02        1.36      0.86 o 
   3   4   3      264.61      303.03      3.99 o 
   4   4   3        6.42        7.67      1.22 o 
   5   4   3      400.92      411.21      5.63 o 
   6   4   3        2.78        2.80      1.31 o 
   7   4   3       95.69      108.29      5.32 o 
   8   4   3        0.27        2.72      2.74 o 
  -9   5   3        9.00        6.58      3.23 o 
  -8   5   3       22.43       23.68      2.72 o 
  -7   5   3       22.62       16.52      1.43 o 
  -6   5   3       74.98       72.81      2.34 o 
  -5   5   3      160.23      160.98      2.59 o 
  -4   5   3       54.45       47.78      1.51 o 
  -3   5   3      235.43      214.12      2.68 o 
  -2   5   3        0.87        1.64      0.76 o 
  -1   5   3      106.66      105.28      1.85 o 
   0   5   3      786.91      776.30      5.91 o 
   1   5   3     1053.39     1108.80      6.91 o 
   2   5   3      751.56      717.42      6.21 o 
   3   5   3      163.35      150.20      2.89 o 
   4   5   3      282.98      288.78      4.53 o 
   5   5   3      772.02      783.62      7.61 o 
   6   5   3        9.73        9.96      1.70 o 
   7   5   3        2.35        4.15      2.72 o 
  -9   6   3       30.59       36.61      3.30 o 
  -8   6   3        2.88        1.41      1.96 o 
  -7   6   3        5.38        1.06      1.21 o 
  -6   6   3        0.74        0.81      1.36 o 
  -5   6   3       16.09       15.36      1.22 o 
  -4   6   3       60.38       54.93      1.61 o 
  -3   6   3     1411.00     1399.62      6.80 o 
  -2   6   3      701.85      687.15      5.06 o 
  -1   6   3      454.06      480.72      4.19 o 
   0   6   3      210.96      229.42      3.08 o 
   1   6   3       65.78       68.95      2.01 o 
   2   6   3      100.09      111.42      2.74 o 
   3   6   3      358.53      346.29      4.96 o 
   4   6   3       78.02       65.32      2.14 o 
   5   6   3       20.95       21.07      2.29 o 
   6   6   3       25.35       28.05      2.92 o 
   7   6   3        2.50       -1.32      2.64 o 
  -8   7   3       24.48       20.27      2.49 o 
  -7   7   3       70.93       69.69      3.04 o 
  -6   7   3       21.34       18.60      1.88 o 
  -5   7   3        0.96        1.94      0.98 o 
  -4   7   3       10.11       12.31      1.08 o 
  -3   7   3        1.79        1.79      0.92 o 
  -2   7   3        9.83        6.72      0.91 o 
  -1   7   3      450.43      489.10      4.82 o 
   0   7   3     1389.53     1436.01      7.91 o 
   1   7   3        0.06        1.53      1.10 o 
   2   7   3       14.66       17.76      1.89 o 
   3   7   3      155.75      146.33      5.44 o 
   4   7   3       85.93       77.98      3.73 o 
   5   7   3        5.89        3.69      1.68 o 
   6   7   3        3.71        4.94      2.42 o 
   7   7   3       15.45       19.97      3.34 o 
  -8   8   3        5.42        3.70      2.04 o 
  -7   8   3       91.72       90.28      3.94 o 
  -6   8   3      318.67      317.16      6.10 o 
  -5   8   3      122.25      112.81      3.21 o 
  -4   8   3       15.27       16.05      1.36 o 
  -3   8   3       19.12       23.93      1.38 o 
  -2   8   3      321.42      365.48      4.06 o 
  -1   8   3      309.77      299.34      4.02 o 
   0   8   3       17.54       14.43      1.15 o 
   1   8   3      335.87      330.00      4.45 o 
   2   8   3      119.88      132.59      3.39 o 
   3   8   3       24.79       21.21      2.60 o 
   4   8   3      634.68      667.84     13.26 o 
   5   8   3       52.14       48.00      3.88 o 
   6   8   3       16.22       13.40      2.85 o 
   7   8   3       22.63       31.54      4.02 o 
  -8   9   3        3.31        2.66      2.51 o 
  -7   9   3       79.51       79.23      3.90 o 
  -6   9   3       36.93       29.89      2.47 o 
  -5   9   3       12.45       15.35      1.65 o 
  -4   9   3        1.80        2.77      1.13 o 
  -3   9   3        1.76        2.15      1.14 o 
  -2   9   3       77.49       65.26      2.56 o 
  -1   9   3       99.89       99.21      2.57 o 
   0   9   3       12.34        9.55      0.94 o 
   1   9   3      112.51      119.28      3.01 o 
   2   9   3      149.12      169.22      4.16 o 
   3   9   3      194.39      166.40      5.01 o 
   4   9   3       23.84       26.76      3.73 o 
   5   9   3       29.50       26.85      3.58 o 
   6   9   3        0.00       -0.08      3.40 o 
  -7  10   3       43.43       45.66      3.25 o 
  -6  10   3       53.51       45.08      3.19 o 
  -5  10   3       28.53       30.16      2.16 o 
  -4  10   3        3.23        3.68      1.13 o 
  -3  10   3       52.11       55.71      2.40 o 
  -2  10   3       77.06       74.45      3.46 o 
  -1  10   3      166.91      167.77      4.20 o 
   0  10   3       30.21       29.27      1.66 o 
   1  10   3      221.15      210.35      3.44 o 
   2  10   3       14.44       17.78      1.85 o 
   3  10   3       19.41       20.20      2.07 o 
   4  10   3       82.32       86.35      5.42 o 
   5  10   3        0.02       -2.34      2.93 o 
   6  10   3       10.14       18.49      3.61 o 
  -7  11   3        0.00       -0.30      2.08 o 
  -6  11   3       10.33        7.48      2.02 o 
  -5  11   3        0.03        1.70      1.58 o 
  -4  11   3       23.26       20.21      1.65 o 
  -3  11   3        1.97        1.75      1.45 o 
  -2  11   3       25.38       19.94      2.81 o 
  -1  11   3       43.17       44.33      3.04 o 
   0  11   3       10.96        6.54      1.81 o 
   1  11   3       12.45       13.22      1.13 o 
   2  11   3        9.17        8.61      1.20 o 
   3  11   3       81.09       83.36      3.84 o 
   4  11   3       24.40       24.05      3.69 o 
   5  11   3       75.02       75.91      4.67 o 
  -6  12   3        0.13       -0.58      2.32 o 
  -5  12   3       47.11       48.83      2.90 o 
  -4  12   3       37.45       34.27      2.44 o 
  -3  12   3        4.82        0.89      2.50 o 
  -2  12   3       29.73       27.21      3.41 o 
  -1  12   3      186.58      188.56      6.42 o 
   0  12   3       27.46       24.26      2.75 o 
   1  12   3       45.57       41.86      3.00 o 
   2  12   3        0.18        0.57      1.12 o 
   3  12   3      139.59      159.47      5.09 o 
   4  12   3        3.52        1.95      3.56 o 
  -5  13   3       42.93       43.59      4.14 o 
  -4  13   3       80.90       90.12      5.25 o 
  -3  13   3        0.48        2.93      2.79 o 
  -2  13   3       18.01       14.78      2.74 o 
  -1  13   3       17.46       14.43      2.78 o 
   0  13   3        8.35        9.71      2.70 o 
   1  13   3        0.03        0.90      2.16 o 
   2  13   3       10.75        9.26      1.99 o 
   3  13   3        1.38        5.46      3.15 o 
   4  13   3        5.49        4.71      3.24 o 
  -4  14   3        1.19        3.57      2.36 o 
  -3  14   3        4.49        9.91      2.69 o 
  -2  14   3       30.67       32.38      3.45 o 
  -1  14   3        1.99        0.53      2.57 o 
   0  14   3        0.01       -2.67      2.47 o 
   1  14   3        0.20       -0.75      2.77 o 
   2  14   3       17.10       18.79      3.64 o 
  -2  15   3       18.51       16.93      2.99 o 
  -1  15   3        7.96        3.17      2.73 o 
   0  15   3        0.11        2.17      2.27 o 
   1  15   3        1.55        2.78      2.88 o 
  -9   0   4        7.89        4.75      2.64 o 
  -8   0   4        0.23       -2.36      2.18 o 
  -7   0   4        0.44       -0.19      2.01 o 
  -6   0   4      341.00      344.19      6.62 o 
  -5   0   4      174.50      188.54      4.23 o 
  -4   0   4      368.60      406.18      5.33 o 
  -3   0   4       19.08       17.56      0.94 o 
  -2   0   4      901.15      900.87      6.22 o 
  -1   0   4        1.18        2.31      0.90 o 
   0   0   4      505.79      552.06      5.26 o 
   1   0   4        2.83       -0.07      0.71 o 
   2   0   4      248.52      254.42      4.30 o 
   3   0   4     1021.07     1023.39     10.70 o 
   4   0   4       17.16       19.86      2.34 o 
   5   0   4        8.02        9.95      2.26 o 
   6   0   4       11.06       12.97      2.76 o 
   7   0   4       39.93       40.08      4.66 o 
  -9   1   4        2.18       -0.32      1.79 o 
  -8   1   4      110.49      108.71      3.51 o 
  -7   1   4        9.89        8.17      1.46 o 
  -6   1   4       34.30       31.75      1.78 o 
  -5   1   4       14.74       13.25      1.19 o 
  -4   1   4      260.14      253.61      2.56 o 
  -3   1   4       33.17       33.95      1.04 o 
  -2   1   4     2143.41     2113.60      7.51 o 
  -1   1   4      234.36      236.89      2.25 o 
   0   1   4      289.22      247.51      2.35 o 
   1   1   4      119.40      140.58      1.83 o 
   2   1   4      230.87      243.19      2.63 o 
   3   1   4      241.89      271.02      3.59 o 
   4   1   4       17.77       18.65      1.37 o 
   5   1   4      240.73      250.69      3.88 o 
   6   1   4      205.33      206.90      5.38 o 
   7   1   4       16.72       14.29      2.78 o 
  -9   2   4        7.65        4.84      1.74 o 
  -8   2   4        2.60        0.47      1.34 o 
  -7   2   4       10.70        7.41      1.44 o 
  -6   2   4      155.72      151.26      3.09 o 
  -5   2   4        0.00        0.87      0.68 o 
  -4   2   4       67.75       60.29      1.27 o 
  -3   2   4        2.57        2.21      0.58 o 
  -2   2   4     1823.26     1909.75      7.02 o 
  -1   2   4      719.68      686.72      4.45 o 
   0   2   4      101.39      113.39      1.94 o 
   1   2   4     1286.84     1270.82      6.75 o 
   2   2   4      203.53      187.83      2.51 o 
   3   2   4        0.56        1.53      0.92 o 
   4   2   4       53.02       57.06      2.28 o 
   5   2   4      396.21      418.77      6.73 o 
   6   2   4        7.70        4.21      1.61 o 
   7   2   4       15.50       18.02      2.95 o 
  -9   3   4        0.30        2.72      1.96 o 
  -8   3   4       15.57       12.74      1.66 o 
  -7   3   4      107.71       98.85      2.36 o 
  -6   3   4      103.18       98.66      2.16 o 
  -5   3   4      436.44      436.67      3.28 o 
  -4   3   4        4.07        4.55      0.69 o 
  -3   3   4      474.43      500.57      3.56 o 
  -2   3   4      510.28      515.72      3.37 o 
  -1   3   4     1794.70     1709.43      7.03 o 
   0   3   4      471.68      500.48      3.60 o 
   1   3   4     1232.25     1257.34      7.23 o 
   2   3   4      280.36      265.73      3.30 o 
   3   3   4      131.94      143.08      3.02 o 
   4   3   4       59.71       63.77      2.19 o 
   5   3   4      186.70      196.76      3.75 o 
   6   3   4        9.56       10.19      1.52 o 
   7   3   4       16.19       19.21      3.08 o 
  -9   4   4        9.47       13.08      2.33 o 
  -8   4   4      101.86      100.07      3.95 o 
  -7   4   4      424.69      436.34      5.09 o 
  -6   4   4        8.20        8.94      1.01 o 
  -5   4   4        2.26        3.23      0.85 o 
  -4   4   4      310.08      335.47      3.41 o 
  -3   4   4      311.62      314.32      3.12 o 
  -2   4   4      370.02      415.49      3.40 o 
  -1   4   4     1740.69     1820.50      6.96 o 
   0   4   4     2066.50     2070.18      8.72 o 
   1   4   4       71.13       62.79      1.92 o 
   2   4   4        8.45       11.75      1.08 o 
   3   4   4        0.01        1.59      0.88 o 
   4   4   4       71.65       79.59      2.26 o 
   5   4   4        4.90        3.29      0.92 o 
   6   4   4       39.22       39.41      2.66 o 
   7   4   4        0.13        0.72      2.35 o 
  -9   5   4       17.05       16.19      2.35 o 
  -8   5   4        0.31       -0.01      1.29 o 
  -7   5   4       85.17       76.75      2.20 o 
  -6   5   4       70.65       69.36      2.08 o 
  -5   5   4      262.76      238.77      3.28 o 
  -4   5   4       38.83       36.61      1.37 o 
  -3   5   4      607.90      569.75      4.27 o 
  -2   5   4     1084.18     1121.86      6.05 o 
  -1   5   4      442.17      445.28      3.87 o 
   0   5   4      342.67      338.73      3.85 o 
   1   5   4      213.27      189.71      3.46 o 
   2   5   4      258.68      256.92      3.99 o 
   3   5   4        5.36        5.05      1.03 o 
   4   5   4      355.39      348.67      5.10 o 
   5   5   4        0.13       -0.15      1.06 o 
   6   5   4       38.28       42.94      3.31 o 
   7   5   4       22.80       20.51      3.08 o 
  -9   6   4        1.16        2.11      2.41 o 
  -8   6   4        3.38        2.23      1.73 o 
  -7   6   4       29.12       35.23      1.91 o 
  -6   6   4        1.96        3.57      1.19 o 
  -5   6   4       25.67       24.34      1.53 o 
  -4   6   4       98.24      103.46      2.08 o 
  -3   6   4      418.48      433.71      3.99 o 
  -2   6   4       66.56       60.32      1.62 o 
  -1   6   4        1.60        3.21      0.89 o 
   0   6   4      748.54      724.19      5.86 o 
   1   6   4      265.33      277.64      3.62 o 
   2   6   4       27.55       29.84      1.61 o 
   3   6   4       14.74       17.94      1.75 o 
   4   6   4       42.36       45.63      2.40 o 
   5   6   4        2.43        3.13      0.93 o 
   6   6   4        6.94        5.28      2.83 o 
   7   6   4        3.41        0.40      2.76 o 
  -8   7   4       53.03       55.59      3.23 o 
  -7   7   4      166.10      164.91      4.30 o 
  -6   7   4       12.25       14.27      1.28 o 
  -5   7   4      248.25      254.69      3.87 o 
  -4   7   4     1269.56     1299.11      7.45 o 
  -3   7   4       54.84       58.41      1.69 o 
  -2   7   4      589.05      547.54      5.28 o 
  -1   7   4        5.21        5.45      1.03 o 
   0   7   4       46.44       39.93      1.60 o 
   1   7   4       57.00       60.01      1.85 o 
   2   7   4      115.44      123.32      2.90 o 
   3   7   4      314.12      332.92      5.20 o 
   4   7   4       12.87       14.82      1.69 o 
   5   7   4        1.84        1.42      1.80 o 
   6   7   4       12.11       10.58      2.95 o 
  -8   8   4        2.42        2.26      1.83 o 
  -7   8   4        0.68        1.95      1.79 o 
  -6   8   4        0.67        1.53      1.40 o 
  -5   8   4        5.27        3.25      1.06 o 
  -4   8   4       66.14       66.08      2.15 o 
  -3   8   4        0.14        0.78      1.01 o 
  -2   8   4       41.49       41.46      1.74 o 
  -1   8   4       47.25       49.20      1.82 o 
   0   8   4       97.65      114.47      2.54 o 
   1   8   4       38.07       42.50      2.00 o 
   2   8   4        1.39        1.68      1.72 o 
   3   8   4        0.94        3.01      2.26 o 
   4   8   4       62.26       64.28      3.73 o 
   5   8   4        4.77        8.37      2.64 o 
   6   8   4       13.45       10.68      2.88 o 
  -8   9   4        9.39        9.87      2.46 o 
  -7   9   4       19.91       18.07      2.22 o 
  -6   9   4        7.29        3.88      1.50 o 
  -5   9   4      118.95      106.91      2.81 o 
  -4   9   4       28.91       28.95      1.73 o 
  -3   9   4      140.18      149.39      3.24 o 
  -2   9   4        6.81        5.42      1.35 o 
  -1   9   4       43.37       43.39      2.15 o 
   0   9   4        8.92       10.59      1.37 o 
   1   9   4      492.40      485.74      6.22 o 
   2   9   4        0.35        2.49      1.69 o 
   3   9   4      325.40      318.69      6.92 o 
   4   9   4        8.03        9.36      2.50 o 
   5   9   4        0.66        3.92      2.65 o 
   6   9   4        0.18        3.06      2.60 o 
  -7  10   4        0.64        0.31      1.85 o 
  -6  10   4       30.01       28.11      2.66 o 
  -5  10   4       14.68       15.89      1.48 o 
  -4  10   4       32.48       30.32      1.98 o 
  -3  10   4      110.21      118.82      3.75 o 
  -2  10   4       56.47       52.88      2.84 o 
  -1  10   4       68.58       79.77      2.81 o 
   0  10   4       31.66       31.42      1.76 o 
   1  10   4      135.86      131.49      3.01 o 
   2  10   4       20.44       17.25      1.74 o 
   3  10   4       90.78       91.57      5.26 o 
   4  10   4       15.84       15.34      3.37 o 
   5  10   4        4.39        4.51      3.60 o 
  -7  11   4        1.04        3.49      2.12 o 
  -6  11   4        1.28        2.94      1.82 o 
  -5  11   4        6.97        8.27      1.78 o 
  -4  11   4        0.05        0.84      1.17 o 
  -3  11   4       27.99       27.37      2.27 o 
  -2  11   4        3.59        2.86      2.28 o 
  -1  11   4        1.45        2.36      1.33 o 
   0  11   4       87.79       84.91      2.82 o 
   1  11   4        2.93        5.03      1.00 o 
   2  11   4       69.95       64.91      2.83 o 
   3  11   4        7.04       16.95      3.12 o 
   4  11   4        2.53        2.54      2.99 o 
   5  11   4        0.43        4.15      3.16 o 
  -6  12   4        0.98        3.45      2.94 o 
  -5  12   4       10.69        7.42      1.69 o 
  -4  12   4        0.31       -0.01      1.73 o 
  -3  12   4       32.50       33.20      3.37 o 
  -2  12   4      157.19      152.97      6.47 o 
  -1  12   4       14.51       14.94      2.52 o 
   0  12   4       14.33       16.80      1.95 o 
   1  12   4       14.54       15.90      1.61 o 
   2  12   4      262.06      266.33      5.61 o 
   3  12   4        0.14        5.41      2.71 o 
   4  12   4       36.40       36.91      4.53 o 
  -5  13   4       19.46       19.93      3.55 o 
  -4  13   4       94.57       94.86      5.37 o 
  -3  13   4       58.20       61.20      4.57 o 
  -2  13   4       15.07       13.81      3.15 o 
  -1  13   4       19.30       19.78      2.96 o 
   0  13   4        0.18       -2.58      2.45 o 
   1  13   4        0.59        1.98      1.92 o 
   2  13   4       20.67       16.88      3.63 o 
   3  13   4        0.52        4.11      3.11 o 
  -4  14   4        0.03        1.19      2.49 o 
  -3  14   4       44.96       44.70      4.48 o 
  -2  14   4       15.48       18.06      3.36 o 
  -1  14   4        4.82        9.31      2.60 o 
   0  14   4        0.03       -1.59      2.37 o 
   1  14   4        4.43        3.09      2.21 o 
   2  14   4      173.39      211.41      8.73 o 
  -1  15   4       11.08       10.04      2.57 o 
  -9   1   5       13.17        8.23      2.10 o 
  -8   1   5        6.52        7.09      1.50 o 
  -7   1   5      372.74      416.86      5.65 o 
  -6   1   5        7.62        5.15      1.05 o 
  -5   1   5      122.46      126.78      2.35 o 
  -4   1   5       66.17       58.77      1.30 o 
  -3   1   5      340.87      398.71      3.03 o 
  -2   1   5      652.61      712.74      3.72 o 
  -1   1   5       51.39       43.20      1.22 o 
   0   1   5      390.66      447.77      3.47 o 
   1   1   5     2519.56     2615.28      8.52 o 
   2   1   5     1640.51     1738.63      7.86 o 
   3   1   5       11.16       13.95      1.45 o 
   4   1   5        5.05        6.03      1.45 o 
   5   1   5       21.39       15.32      1.96 o 
   6   1   5      557.79      572.34      9.36 o 
   7   1   5        4.59        7.27      2.47 o 
  -9   2   5        1.52        2.07      1.63 o 
  -8   2   5        2.62        1.52      1.27 o 
  -7   2   5        3.87        3.48      1.18 o 
  -6   2   5        4.40        4.36      0.76 o 
  -5   2   5        1.40        1.45      0.74 o 
  -4   2   5       92.67      107.66      1.85 o 
  -3   2   5       28.07       26.45      0.96 o 
  -2   2   5      318.93      376.31      3.07 o 
  -1   2   5      919.74      966.16      5.30 o 
   0   2   5      122.47      104.57      1.72 o 
   1   2   5      973.22     1098.62      6.48 o 
   2   2   5       45.76       59.50      1.48 o 
   3   2   5      231.84      261.53      3.31 o 
   4   2   5       44.45       47.42      2.07 o 
   5   2   5      167.89      146.80      3.52 o 
   6   2   5      120.61      136.50      4.87 o 
   7   2   5        0.01        2.06      2.34 o 
  -9   3   5       14.72       14.75      1.98 o 
  -8   3   5        4.56        3.39      1.37 o 
  -7   3   5       12.71        9.12      1.18 o 
  -6   3   5      973.76      963.68      6.32 o 
  -5   3   5       10.15        8.66      0.86 o 
  -4   3   5        0.40        3.00      0.76 o 
  -3   3   5      175.07      188.33      2.36 o 
  -2   3   5      518.61      548.85      3.76 o 
  -1   3   5       59.41       54.87      1.36 o 
   0   3   5       57.39       67.14      1.63 o 
   1   3   5       74.77      110.08      1.97 o 
   2   3   5      452.93      500.20      4.63 o 
   3   3   5        2.49        2.24      0.99 o 
   4   3   5        8.21        9.19      1.25 o 
   5   3   5      219.03      220.41      4.51 o 
   6   3   5       31.74       29.23      3.40 o 
   7   3   5       34.72       35.16      3.54 o 
  -9   4   5        1.73       -0.66      1.94 o 
  -8   4   5       41.88       53.56      2.84 o 
  -7   4   5       11.26       10.24      1.09 o 
  -6   4   5       14.56        9.50      1.01 o 
  -5   4   5        0.70        1.89      0.82 o 
  -4   4   5     1010.81     1064.71      5.48 o 
  -3   4   5       44.09       45.72      1.28 o 
  -2   4   5       27.12       36.47      1.19 o 
  -1   4   5      103.39      134.64      2.25 o 
   0   4   5       82.68       73.47      1.66 o 
   1   4   5      119.46      130.72      2.56 o 
   2   4   5        1.78        3.27      0.97 o 
   3   4   5      253.93      258.79      3.46 o 
   4   4   5      106.25       98.00      2.65 o 
   5   4   5       39.41       37.33      1.81 o 
   6   4   5        0.06       -3.41      2.48 o 
   7   4   5       14.11        6.51      2.42 o 
  -9   5   5       20.17       21.30      2.84 o 
  -8   5   5       29.13       27.69      2.84 o 
  -7   5   5       31.70       28.39      1.47 o 
  -6   5   5      434.77      431.57      4.64 o 
  -5   5   5       17.12       17.37      1.27 o 
  -4   5   5      461.92      501.34      4.13 o 
  -3   5   5      131.76      127.16      2.14 o 
  -2   5   5       55.52       52.66      1.48 o 
  -1   5   5      368.21      394.72      3.74 o 
   0   5   5      724.99      779.94      6.06 o 
   1   5   5       49.76       62.72      2.00 o 
   2   5   5        3.53        3.44      1.16 o 
   3   5   5      347.18      360.04      4.87 o 
   4   5   5      175.19      161.89      4.04 o 
   5   5   5       21.78       15.84      1.82 o 
   6   5   5        2.09        1.16      2.62 o 
   7   5   5      132.77      142.33      6.75 o 
  -9   6   5        4.53        0.52      2.15 o 
  -8   6   5       64.02       56.72      3.47 o 
  -7   6   5        8.88       12.40      1.40 o 
  -6   6   5      155.10      145.95      3.07 o 
  -5   6   5       22.87       24.84      1.58 o 
  -4   6   5      102.38      101.34      2.11 o 
  -3   6   5      324.90      348.44      3.55 o 
  -2   6   5      134.60      144.83      2.56 o 
  -1   6   5      511.15      518.29      4.68 o 
   0   6   5      990.22     1054.10      7.52 o 
   1   6   5        4.49        6.16      1.19 o 
   2   6   5       46.35       53.10      2.29 o 
   3   6   5       34.68       40.05      2.11 o 
   4   6   5      392.95      386.31      6.18 o 
   5   6   5        8.93       10.82      1.57 o 
   6   6   5        3.73        6.12      2.84 o 
  -8   7   5        1.70        0.61      2.14 o 
  -7   7   5       81.96       74.73      3.08 o 
  -6   7   5        0.13       -1.62      1.12 o 
  -5   7   5        1.50        0.87      1.16 o 
  -4   7   5      143.88      133.93      2.67 o 
  -3   7   5      144.76      152.64      2.56 o 
  -2   7   5       96.03      105.42      2.34 o 
  -1   7   5      196.51      209.96      3.11 o 
   0   7   5       98.98      111.79      2.40 o 
   1   7   5      150.36      157.69      3.51 o 
   2   7   5        0.00       -0.26      1.51 o 
   3   7   5        7.21        7.65      1.45 o 
   4   7   5       65.49       68.09      2.86 o 
   5   7   5        0.49        5.38      2.14 o 
   6   7   5        9.20       10.09      2.82 o 
  -8   8   5        0.17       -0.90      2.31 o 
  -7   8   5        0.97        0.00      1.72 o 
  -6   8   5        5.55        2.88      1.15 o 
  -5   8   5      132.07      124.14      3.03 o 
  -4   8   5       29.15       28.17      1.65 o 
  -3   8   5      127.77      127.86      2.65 o 
  -2   8   5       11.51        9.19      1.25 o 
  -1   8   5      122.65      118.11      2.66 o 
   0   8   5       86.20       81.16      2.26 o 
   1   8   5        4.05        3.25      1.02 o 
   2   8   5        0.05        1.39      1.32 o 
   3   8   5      149.58      138.04      3.87 o 
   4   8   5      261.08      264.34      6.02 o 
   5   8   5        0.22        1.57      3.86 o 
   6   8   5        7.12        6.69      3.08 o 
  -8   9   5       11.01       15.23      2.87 o 
  -7   9   5        1.52        1.12      1.80 o 
  -6   9   5        9.42        8.51      1.40 o 
  -5   9   5        4.99        3.82      1.19 o 
  -4   9   5       74.37       70.93      2.36 o 
  -3   9   5        1.98       -0.23      1.40 o 
  -2   9   5       30.60       31.97      2.06 o 
  -1   9   5      232.40      226.74      3.98 o 
   0   9   5       24.38       23.02      1.60 o 
   1   9   5        2.36        2.18      1.37 o 
   2   9   5        0.36        0.93      1.39 o 
   3   9   5      258.46      260.01      6.47 o 
   4   9   5        7.86       12.88      3.20 o 
   5   9   5       84.73       93.02      6.07 o 
  -7  10   5        0.77       -2.92      2.13 o 
  -6  10   5       34.27       27.86      2.81 o 
  -5  10   5       72.63       70.71      2.86 o 
  -4  10   5       51.19       60.73      2.56 o 
  -3  10   5       77.64       75.09      2.89 o 
  -2  10   5       28.71       26.70      2.07 o 
  -1  10   5      271.51      279.06      4.94 o 
   0  10   5       72.28       64.50      2.36 o 
   1  10   5        1.90        1.33      1.18 o 
   2  10   5        0.10        0.29      1.58 o 
   3  10   5      131.68      128.42      6.59 o 
   4  10   5       51.53       48.66      4.65 o 
   5  10   5        7.08        5.56      2.89 o 
  -6  11   5       10.27        9.86      1.87 o 
  -5  11   5        6.95        4.24      1.41 o 
  -4  11   5       67.19       60.34      2.65 o 
  -3  11   5       24.34       26.01      2.36 o 
  -2  11   5        3.73        4.01      1.42 o 
  -1  11   5       25.10       22.27      1.85 o 
   0  11   5        0.31        0.05      0.96 o 
   1  11   5        0.41        0.25      1.01 o 
   2  11   5        0.71        2.15      1.72 o 
   3  11   5      206.54      195.97      6.38 o 
   4  11   5       38.26       33.29      4.38 o 
  -6  12   5        0.21        2.45      2.79 o 
  -5  12   5        9.95        6.58      1.67 o 
  -4  12   5       78.39       79.66      4.86 o 
  -3  12   5       11.24       11.68      3.02 o 
  -2  12   5      137.89      128.56      5.74 o 
  -1  12   5        8.77        6.08      2.28 o 
   0  12   5       54.51       47.34      3.20 o 
   1  12   5       50.90       49.21      2.65 o 
   2  12   5        0.52        0.61      1.87 o 
   3  12   5       13.77       15.99      3.44 o 
  -5  13   5        3.45        4.25      2.36 o 
  -4  13   5       11.86       10.20      2.84 o 
  -3  13   5       60.59       65.86      4.80 o 
  -2  13   5       93.36       99.72      5.22 o 
  -1  13   5        6.66        7.04      2.32 o 
   0  13   5        1.54        3.66      2.03 o 
   1  13   5       19.96       17.45      2.61 o 
   2  13   5      128.72      118.66      6.45 o 
  -3  14   5        2.01        2.86      2.83 o 
  -2  14   5        0.82        2.32      2.49 o 
  -1  14   5       20.88       20.07      2.93 o 
   0  14   5        2.88       -0.23      2.17 o 
   1  14   5        1.26        3.46      2.68 o 
  -9   0   6       25.73       19.24      3.07 o 
  -8   0   6        0.04       -1.59      1.39 o 
  -7   0   6      102.42      102.34      4.22 o 
  -6   0   6      708.52      693.50      8.72 o 
  -5   0   6      824.73      791.49      7.34 o 
  -4   0   6      289.69      255.01      3.61 o 
  -3   0   6       83.13       79.00      2.48 o 
  -2   0   6     1932.82     1956.01     15.48 o 
  -1   0   6       27.55       19.13      1.13 o 
   0   0   6     1067.60     1134.07      7.61 o 
   1   0   6        7.84        4.69      1.20 o 
   2   0   6      142.46      123.94      3.46 o 
   3   0   6       35.82       33.49      2.50 o 
   4   0   6       80.92       79.10      3.89 o 
   5   0   6        5.74        8.22      2.30 o 
   6   0   6       21.28       21.89      3.64 o 
   7   0   6       57.83       55.81      6.81 o 
  -9   1   6        8.70        3.85      1.64 o 
  -8   1   6        9.17        8.21      1.42 o 
  -7   1   6      400.12      393.18      5.28 o 
  -6   1   6      873.24      881.67      7.48 o 
  -5   1   6       27.94       28.55      1.06 o 
  -4   1   6       26.14       22.06      0.98 o 
  -3   1   6      281.36      309.24      2.96 o 
  -2   1   6       39.03       51.14      1.40 o 
  -1   1   6        7.11        4.89      0.71 o 
   0   1   6      106.72      106.32      1.88 o 
   1   1   6      491.61      521.88      4.25 o 
   2   1   6      786.75      800.63      5.58 o 
   3   1   6        1.66        0.70      1.23 o 
   4   1   6       36.34       40.50      2.40 o 
   5   1   6        0.44       -0.56      1.78 o 
   6   1   6       22.89       23.67      2.37 o 
   7   1   6       14.19       21.21      3.78 o 
  -9   2   6        0.04       -2.70      1.80 o 
  -8   2   6        5.70        3.50      1.36 o 
  -7   2   6      840.92      880.46      8.28 o 
  -6   2   6      477.78      472.37      4.56 o 
  -5   2   6       27.29       24.10      1.14 o 
  -4   2   6       18.86       13.51      0.94 o 
  -3   2   6     1424.04     1503.68      6.48 o 
  -2   2   6        4.88        4.26      0.72 o 
  -1   2   6       37.23       33.55      1.24 o 
   0   2   6      132.92      125.14      2.08 o 
   1   2   6      168.77      169.60      2.60 o 
   2   2   6        8.38        7.40      0.96 o 
   3   2   6       15.69       13.16      1.14 o 
   4   2   6        0.12        2.29      1.24 o 
   5   2   6      220.16      232.04      4.89 o 
   6   2   6        6.33       10.82      2.53 o 
  -9   3   6        2.78        1.27      1.96 o 
  -8   3   6       13.47       12.71      1.76 o 
  -7   3   6      267.08      265.79      4.15 o 
  -6   3   6      177.09      174.63      2.96 o 
  -5   3   6      449.49      434.09      3.93 o 
  -4   3   6      150.12      152.57      2.39 o 
  -3   3   6     1142.16     1218.06      6.35 o 
  -2   3   6       46.27       37.64      1.11 o 
  -1   3   6     1565.24     1561.11      7.08 o 
   0   3   6        9.27        8.39      0.97 o 
   1   3   6      157.60      176.69      3.23 o 
   2   3   6      250.50      256.94      3.25 o 
   3   3   6      104.07      105.61      2.25 o 
   4   3   6      133.33      140.80      3.35 o 
   5   3   6        0.01       -0.88      1.50 o 
   6   3   6        7.59       10.52      2.61 o 
  -9   4   6       26.47       31.39      3.32 o 
  -8   4   6      156.68      147.99      4.66 o 
  -7   4   6        2.19        4.55      1.07 o 
  -6   4   6      182.72      183.67      2.87 o 
  -5   4   6       81.14       83.14      1.94 o 
  -4   4   6        3.33        4.09      0.88 o 
  -3   4   6       36.01       28.57      1.14 o 
  -2   4   6      162.49      161.96      2.02 o 
  -1   4   6      205.25      213.67      2.77 o 
   0   4   6        5.66        5.25      0.87 o 
   1   4   6        0.46        0.97      0.72 o 
   2   4   6        2.40        2.14      1.06 o 
   3   4   6      118.56      131.13      3.19 o 
   4   4   6        4.81        2.65      1.26 o 
   5   4   6       32.28       32.48      3.17 o 
   6   4   6        0.77        1.74      2.43 o 
  -9   5   6        0.01        0.09      2.54 o 
  -8   5   6      181.05      204.16      5.82 o 
  -7   5   6        2.20        1.23      0.78 o 
  -6   5   6      245.13      253.91      3.56 o 
  -5   5   6      423.26      412.55      4.00 o 
  -4   5   6      291.86      305.57      3.08 o 
  -3   5   6       89.47       83.78      1.75 o 
  -2   5   6       77.14       76.83      1.73 o 
  -1   5   6      164.89      190.68      2.93 o 
   0   5   6      154.05      151.94      2.66 o 
   1   5   6       15.61       16.23      1.32 o 
   2   5   6      171.32      171.66      3.27 o 
   3   5   6      107.50       96.68      2.69 o 
   4   5   6        6.76        5.95      1.36 o 
   5   5   6        0.11        0.94      2.02 o 
   6   5   6        4.52        2.82      2.52 o 
  -9   6   6        2.78        0.29      2.57 o 
  -8   6   6       25.25       31.03      3.17 o 
  -7   6   6       30.94       31.43      1.86 o 
  -6   6   6       20.58       17.39      1.33 o 
  -5   6   6      467.82      479.54      4.59 o 
  -4   6   6        2.17        4.29      0.99 o 
  -3   6   6       12.84       10.22      1.00 o 
  -2   6   6       37.02       35.93      1.40 o 
  -1   6   6      310.45      319.16      3.63 o 
   0   6   6      182.42      191.57      3.01 o 
   1   6   6        9.90       10.26      1.36 o 
   2   6   6        1.74        0.51      1.41 o 
   3   6   6       20.16       20.68      1.64 o 
   4   6   6        6.34        5.49      1.48 o 
   5   6   6        1.83        3.59      2.07 o 
   6   6   6        3.86        4.26      2.40 o 
  -8   7   6        3.35        5.87      2.39 o 
  -7   7   6        7.65        5.36      1.35 o 
  -6   7   6      130.50      124.65      3.08 o 
  -5   7   6      280.69      269.60      3.80 o 
  -4   7   6      610.86      645.35      5.49 o 
  -3   7   6       55.61       57.72      1.88 o 
  -2   7   6       33.72       38.06      1.59 o 
  -1   7   6       17.76       16.33      1.29 o 
   0   7   6        0.51        2.38      1.23 o 
   1   7   6      277.14      271.46      4.34 o 
   2   7   6        0.05       -0.47      1.55 o 
   3   7   6        0.91       -0.55      1.24 o 
   4   7   6       44.35       43.39      3.09 o 
   5   7   6        8.83        7.44      2.84 o 
  -8   8   6        7.41        7.29      2.25 o 
  -7   8   6       42.85       46.39      3.16 o 
  -6   8   6        2.30        2.37      1.22 o 
  -5   8   6      117.14      110.82      2.65 o 
  -4   8   6       71.95       71.55      2.25 o 
  -3   8   6       22.01       24.82      1.64 o 
  -2   8   6       43.31       41.01      1.94 o 
  -1   8   6        5.42        5.74      1.25 o 
   0   8   6      323.22      349.21      4.56 o 
   1   8   6       20.38       18.68      1.77 o 
   2   8   6       81.35       76.83      2.90 o 
   3   8   6      151.22      143.74      3.91 o 
   4   8   6       14.13       13.03      2.32 o 
   5   8   6        0.62        1.44      2.62 o 
  -7   9   6        0.01        2.49      1.92 o 
  -6   9   6        6.60        3.09      1.74 o 
  -5   9   6       11.37       12.53      1.31 o 
  -4   9   6      695.13      717.10      6.97 o 
  -3   9   6        0.23       -0.32      1.34 o 
  -2   9   6        4.41        4.37      1.44 o 
  -1   9   6       81.72       80.67      2.68 o 
   0   9   6      328.64      338.51      4.52 o 
   1   9   6        6.64        3.77      1.60 o 
   2   9   6       47.06       50.89      2.55 o 
   3   9   6        9.57        7.40      2.44 o 
   4   9   6        0.03       -0.65      2.80 o 
   5   9   6        0.03       -1.69      2.82 o 
  -7  10   6        1.64        4.73      2.11 o 
  -6  10   6        7.33        7.37      1.80 o 
  -5  10   6       18.77       17.97      1.95 o 
  -4  10   6      110.47      116.16      3.44 o 
  -3  10   6        4.68        2.47      1.36 o 
  -2  10   6      278.82      267.61      5.51 o 
  -1  10   6       14.07       14.67      1.44 o 
   0  10   6        6.92        6.63      1.21 o 
   1  10   6        1.87        0.99      1.19 o 
   2  10   6       48.97       43.59      2.76 o 
   3  10   6        0.29       -0.69      2.24 o 
   4  10   6       57.70       69.80      5.35 o 
  -6  11   6        7.11        5.98      1.87 o 
  -5  11   6       10.28       10.03      1.76 o 
  -4  11   6        0.09        0.54      2.32 o 
  -3  11   6      199.78      202.97      5.22 o 
  -2  11   6        2.29        1.64      1.52 o 
  -1  11   6       83.77       82.86      3.02 o 
   0  11   6        5.68        5.87      1.15 o 
   1  11   6        0.87       -0.04      1.78 o 
   2  11   6       10.31        8.28      1.78 o 
   3  11   6       32.69       29.32      3.24 o 
  -5  12   6       34.30       30.04      3.37 o 
  -4  12   6       79.70       84.13      5.27 o 
  -3  12   6      186.23      196.42      9.72 o 
  -2  12   6       39.92       36.68      3.60 o 
  -1  12   6       15.22       17.27      2.62 o 
   0  12   6        0.01       -0.47      1.58 o 
   1  12   6       44.44       49.05      3.00 o 
   2  12   6        0.07       -1.93      2.46 o 
   3  12   6        1.46       -4.02      3.17 o 
  -4  13   6        0.17        1.73      2.58 o 
  -3  13   6       29.64       33.87      4.29 o 
  -2  13   6       62.27       68.65      4.30 o 
  -1  13   6        8.08        9.13      2.37 o 
   0  13   6        0.09        2.00      2.12 o 
   1  13   6       15.87        5.83      2.82 o 
  -2  14   6        0.85        3.18      2.23 o 
  -1  14   6        0.33       -1.06      2.45 o 
   0  14   6        4.51        1.65      2.30 o 
  -9   1   7        2.11       -1.67      1.97 o 
  -8   1   7      119.97      125.56      4.75 o 
  -7   1   7        2.77        4.26      1.48 o 
  -6   1   7      212.82      207.02      4.04 o 
  -5   1   7      382.24      386.27      3.30 o 
  -4   1   7        0.72        0.22      0.70 o 
  -3   1   7      612.07      665.27      4.51 o 
  -2   1   7      613.40      674.31      4.94 o 
  -1   1   7        0.93        4.89      0.78 o 
   0   1   7      191.15      211.79      2.73 o 
   1   1   7      307.14      365.19      3.60 o 
   2   1   7        2.03        2.54      0.99 o 
   3   1   7        5.71        6.58      1.27 o 
   4   1   7       32.55       32.77      2.05 o 
   5   1   7       37.39       33.30      2.59 o 
   6   1   7        1.10        2.05      2.43 o 
  -9   2   7        1.26       -1.29      1.99 o 
  -8   2   7       23.03       24.54      2.61 o 
  -7   2   7      261.32      286.84      5.68 o 
  -6   2   7      487.60      454.06      5.04 o 
  -5   2   7       68.68       70.22      1.74 o 
  -4   2   7        0.30        0.09      0.75 o 
  -3   2   7      109.20      126.62      2.06 o 
  -2   2   7      647.41      644.02      4.55 o 
  -1   2   7        9.39       10.74      0.97 o 
   0   2   7       59.00       48.41      1.44 o 
   1   2   7      295.80      319.00      3.51 o 
   2   2   7        5.92        5.40      1.12 o 
   3   2   7      355.60      349.70      4.66 o 
   4   2   7      103.70      112.82      3.24 o 
   5   2   7        0.00        0.55      1.74 o 
   6   2   7       11.66       12.53      2.78 o 
  -9   3   7        0.62        1.72      1.80 o 
  -8   3   7       38.70       37.68      2.57 o 
  -7   3   7        0.50        0.36      0.65 o 
  -6   3   7       87.78       95.40      2.51 o 
  -5   3   7        0.00        0.24      0.99 o 
  -4   3   7      316.57      335.85      3.22 o 
  -3   3   7       24.80       17.36      1.00 o 
  -2   3   7        0.91        0.23      0.84 o 
  -1   3   7       54.25       55.31      1.63 o 
   0   3   7      332.06      331.72      3.83 o 
   1   3   7       55.81       63.95      2.00 o 
   2   3   7        6.36        8.16      1.25 o 
   3   3   7      114.14      110.02      2.68 o 
   4   3   7        0.89        2.72      1.13 o 
   5   3   7        2.09       -0.25      2.18 o 
   6   3   7       10.50        7.11      2.48 o 
  -9   4   7       23.44       16.65      2.49 o 
  -8   4   7        8.81        7.70      1.85 o 
  -7   4   7       23.87       19.08      1.55 o 
  -6   4   7       50.63       51.64      2.03 o 
  -5   4   7       34.58       33.56      1.73 o 
  -4   4   7      124.72      132.97      2.21 o 
  -3   4   7       10.06       12.31      0.94 o 
  -2   4   7       14.09       17.71      0.92 o 
  -1   4   7        8.78        3.51      0.80 o 
   0   4   7       18.48       28.44      1.23 o 
   1   4   7      429.17      434.33      5.18 o 
   2   4   7       44.75       54.94      2.13 o 
   3   4   7       73.16       72.69      2.24 o 
   4   4   7        2.16        3.43      1.22 o 
   5   4   7        2.46        5.87      2.87 o 
   6   4   7       46.36       55.29      4.10 o 
  -9   5   7      131.67      176.09      7.01 o 
  -8   5   7      124.15      143.38      5.16 o 
  -7   5   7       64.26       55.68      2.21 o 
  -6   5   7      206.00      222.21      4.26 o 
  -5   5   7      604.11      595.77      6.00 o 
  -4   5   7        4.47        4.66      0.97 o 
  -3   5   7       37.77       38.68      1.37 o 
  -2   5   7        0.90        0.15      0.90 o 
  -1   5   7        9.57        7.20      1.00 o 
   0   5   7      433.02      462.20      4.47 o 
   1   5   7       31.34       24.87      1.31 o 
   2   5   7       43.10       37.80      1.61 o 
   3   5   7      141.70      136.20      3.30 o 
   4   5   7        3.29        2.54      1.62 o 
   5   5   7       43.57       45.10      3.58 o 
  -8   6   7       14.88       11.93      2.30 o 
  -7   6   7        5.23        5.74      1.53 o 
  -6   6   7       22.08       23.08      1.58 o 
  -5   6   7       39.41       41.24      1.94 o 
  -4   6   7       13.13        9.13      1.00 o 
  -3   6   7       59.63       62.37      1.84 o 
  -2   6   7       53.95       60.48      1.85 o 
  -1   6   7        4.40        7.34      1.23 o 
   0   6   7      203.92      182.74      3.19 o 
   1   6   7       49.17       42.03      2.04 o 
   2   6   7       32.45       26.28      1.65 o 
   3   6   7        0.13       -1.32      0.88 o 
   4   6   7        0.04       -1.19      1.91 o 
   5   6   7        0.42       -1.10      2.59 o 
  -8   7   7        6.89        8.78      2.36 o 
  -7   7   7       19.18       21.31      2.18 o 
  -6   7   7       14.34       14.30      1.23 o 
  -5   7   7        1.06        0.89      1.04 o 
  -4   7   7        2.84        2.79      1.03 o 
  -3   7   7       32.10       30.56      1.62 o 
  -2   7   7       20.79       17.43      1.34 o 
  -1   7   7      348.58      346.14      4.82 o 
   0   7   7       22.34       21.05      1.29 o 
   1   7   7       18.95       20.60      1.65 o 
   2   7   7      127.18      134.96      3.56 o 
   3   7   7        0.02        1.10      1.59 o 
   4   7   7        9.38       10.16      2.26 o 
   5   7   7       22.28       21.89      3.25 o 
  -8   8   7        0.16        2.06      2.11 o 
  -7   8   7        0.83        0.43      1.77 o 
  -6   8   7      124.46      113.51      3.48 o 
  -5   8   7       27.20       25.33      1.76 o 
  -4   8   7      198.35      189.36      3.57 o 
  -3   8   7      341.95      356.74      4.90 o 
  -2   8   7       59.40       58.47      2.33 o 
  -1   8   7       55.40       57.47      2.38 o 
   0   8   7      238.08      243.30      3.50 o 
   1   8   7       96.82       97.97      3.09 o 
   2   8   7        5.23        7.56      1.68 o 
   3   8   7       18.61       17.48      2.40 o 
   4   8   7        1.65        1.23      2.37 o 
  -7   9   7       13.85       14.31      2.33 o 
  -6   9   7       40.41       37.04      2.72 o 
  -5   9   7       16.84       15.41      1.67 o 
  -4   9   7       20.95       23.12      1.71 o 
  -3   9   7       67.10       66.79      2.51 o 
  -2   9   7        0.01       -0.35      1.35 o 
  -1   9   7        0.00        1.07      1.22 o 
   0   9   7        6.74        7.97      1.18 o 
   1   9   7        0.11        4.94      1.47 o 
   2   9   7        8.37        7.45      1.73 o 
   3   9   7       35.61       42.05      2.94 o 
   4   9   7       23.23       22.90      3.12 o 
  -7  10   7        1.87       -0.21      1.98 o 
  -6  10   7        0.02        1.67      1.77 o 
  -5  10   7       40.01       45.92      2.94 o 
  -4  10   7       70.14       71.89      2.99 o 
  -3  10   7        1.12        0.04      1.37 o 
  -2  10   7      202.39      196.98      4.66 o 
  -1  10   7       34.82       28.83      1.79 o 
   0  10   7        2.14        2.59      1.23 o 
   1  10   7        0.35        0.22      1.44 o 
   2  10   7        7.97        8.07      2.11 o 
   3  10   7        0.11        1.24      2.50 o 
  -6  11   7       21.19       24.59      3.42 o 
  -5  11   7       77.16       74.94      4.63 o 
  -4  11   7       23.15       26.25      3.00 o 
  -3  11   7       12.07        5.20      2.44 o 
  -2  11   7       62.05       61.28      3.95 o 
  -1  11   7        0.11        1.50      1.61 o 
   0  11   7        4.48        5.54      1.81 o 
   1  11   7        4.19        2.65      1.90 o 
   2  11   7        4.47        0.97      2.32 o 
   3  11   7        2.31        4.66      3.41 o 
  -5  12   7        0.15       -1.69      2.47 o 
  -4  12   7        6.00        3.53      2.35 o 
  -3  12   7       95.20      114.97      5.79 o 
  -2  12   7       74.33       69.65      4.63 o 
  -1  12   7        0.10       -0.49      2.15 o 
   0  12   7       77.70       72.58      3.99 o 
   1  12   7      102.90       99.39      4.82 o 
   2  12   7       43.86       41.15      4.14 o 
  -4  13   7       18.32       19.85      3.31 o 
  -3  13   7       60.65       64.82      4.68 o 
  -2  13   7        1.28       -1.61      2.23 o 
  -1  13   7        7.07        9.77      2.23 o 
   0  13   7        0.44       -1.06      2.19 o 
  -9   0   8        6.07        6.19      2.97 o 
  -8   0   8        0.82       -1.75      2.61 o 
  -7   0   8     1620.29     1681.90     24.18 o 
  -6   0   8       76.22       78.80      4.36 o 
  -5   0   8       20.20       24.22      1.89 o 
  -4   0   8        0.94        0.40      0.85 o 
  -3   0   8       45.02       60.75      2.02 o 
  -2   0   8       45.23       42.07      2.08 o 
  -1   0   8     1862.77     1855.40     10.64 o 
   0   0   8       97.74       98.04      2.93 o 
   1   0   8       68.43       62.45      2.68 o 
   2   0   8       84.75       82.26      3.79 o 
   3   0   8      119.48      107.74      4.69 o 
   4   0   8      251.40      226.05      8.57 o 
   5   0   8        3.48        0.62      2.54 o 
  -9   1   8       11.19        8.84      2.31 o 
  -8   1   8       59.30       60.94      3.55 o 
  -7   1   8       22.33       20.61      1.84 o 
  -6   1   8      118.99      130.56      2.56 o 
  -5   1   8      257.24      250.64      3.44 o 
  -4   1   8        0.40        0.60      0.69 o 
  -3   1   8       97.03      103.51      1.97 o 
  -2   1   8       19.86       19.69      1.00 o 
  -1   1   8      104.15      107.40      1.97 o 
   0   1   8        7.62        7.13      0.83 o 
   1   1   8        1.34        0.61      0.78 o 
   2   1   8       15.73       16.57      1.35 o 
   3   1   8        0.00       -0.45      1.16 o 
   4   1   8       31.25       31.40      2.28 o 
   5   1   8       10.92       10.58      2.59 o 
  -9   2   8       41.50       52.10      3.46 o 
  -8   2   8      238.78      249.63      6.32 o 
  -7   2   8      103.65      104.26      3.54 o 
  -6   2   8      167.01      157.02      3.16 o 
  -5   2   8       39.08       35.90      1.64 o 
  -4   2   8       28.53       30.10      1.19 o 
  -3   2   8      284.75      293.41      3.18 o 
  -2   2   8      549.59      552.60      4.52 o 
  -1   2   8      731.33      757.63      5.53 o 
   0   2   8       17.13       17.23      1.22 o 
   1   2   8       99.46       94.75      2.28 o 
   2   2   8      146.86      147.87      3.20 o 
   3   2   8       96.44       84.20      2.83 o 
   4   2   8      171.57      168.67      4.71 o 
   5   2   8       12.71       18.26      2.65 o 
  -9   3   8        4.02        7.62      2.17 o 
  -8   3   8      234.23      246.76      6.55 o 
  -7   3   8        0.21        0.75      1.03 o 
  -6   3   8      563.09      561.41      5.56 o 
  -5   3   8        4.85        4.15      1.13 o 
  -4   3   8       21.26       26.08      1.26 o 
  -3   3   8       20.86       19.45      1.05 o 
  -2   3   8       22.33       32.59      1.41 o 
  -1   3   8      319.92      318.68      4.06 o 
   0   3   8       16.33       14.82      1.38 o 
   1   3   8       53.01       58.85      2.13 o 
   2   3   8      268.02      277.00      4.63 o 
   3   3   8        4.23        1.83      1.23 o 
   4   3   8       41.61       34.05      3.38 o 
   5   3   8        0.10        0.67      2.73 o 
  -9   4   8        0.98        2.20      2.08 o 
  -8   4   8       92.94       93.32      4.33 o 
  -7   4   8      174.57      190.10      3.91 o 
  -6   4   8       21.51       18.10      1.53 o 
  -5   4   8      182.54      186.19      3.63 o 
  -4   4   8      479.00      445.83      4.68 o 
  -3   4   8        0.16       -1.19      0.79 o 
  -2   4   8      318.57      325.44      3.97 o 
  -1   4   8        4.69        2.44      1.04 o 
   0   4   8      193.54      186.65      3.41 o 
   1   4   8      153.26      151.49      3.11 o 
   2   4   8      183.81      195.56      3.45 o 
   3   4   8      167.83      169.83      3.71 o 
   4   4   8       55.62       52.87      3.96 o 
   5   4   8        2.81        0.06      2.06 o 
  -9   5   8       16.44       13.97      2.75 o 
  -8   5   8       18.73       20.09      2.73 o 
  -7   5   8        0.03        1.98      1.50 o 
  -6   5   8        4.42        4.75      1.26 o 
  -5   5   8      133.78      126.78      3.31 o 
  -4   5   8      103.66      103.31      2.37 o 
  -3   5   8       66.56       64.31      1.64 o 
  -2   5   8      308.38      294.49      3.24 o 
  -1   5   8       90.37       88.43      2.27 o 
   0   5   8       23.00       19.82      1.23 o 
   1   5   8      535.63      545.20      5.62 o 
   2   5   8       59.72       51.10      2.55 o 
   3   5   8        0.02        0.53      1.28 o 
   4   5   8       30.60       31.37      3.60 o 
   5   5   8       34.16       31.83      3.55 o 
  -8   6   8        1.97        0.75      2.12 o 
  -7   6   8        5.53        6.98      2.09 o 
  -6   6   8       41.81       41.99      2.19 o 
  -5   6   8       82.82       76.76      2.56 o 
  -4   6   8       44.50       47.21      2.04 o 
  -3   6   8        2.11        1.05      0.77 o 
  -2   6   8      760.25      772.50      6.29 o 
  -1   6   8       10.81       10.84      1.26 o 
   0   6   8       63.35       54.41      1.88 o 
   1   6   8      113.71      111.95      2.76 o 
   2   6   8        7.19        6.85      1.45 o 
   3   6   8       18.67       18.16      2.13 o 
   4   6   8        2.55        2.18      2.10 o 
  -8   7   8        0.37        0.31      2.35 o 
  -7   7   8       19.73       22.07      2.55 o 
  -6   7   8        5.71        3.76      1.38 o 
  -5   7   8      241.96      260.08      4.69 o 
  -4   7   8      167.81      172.78      3.47 o 
  -3   7   8       26.93       28.44      1.58 o 
  -2   7   8        8.78        8.84      1.42 o 
  -1   7   8      633.14      629.83      6.56 o 
   0   7   8       87.20       90.57      2.84 o 
   1   7   8      406.59      403.75      5.71 o 
   2   7   8       20.70       18.86      1.62 o 
   3   7   8        1.88        4.29      1.87 o 
   4   7   8        4.28        8.87      2.53 o 
  -7   8   8        0.33        0.04      1.92 o 
  -6   8   8        0.94        0.48      1.76 o 
  -5   8   8       40.95       35.58      2.08 o 
  -4   8   8        0.02       -0.37      1.36 o 
  -3   8   8       10.47       10.65      1.29 o 
  -2   8   8       19.68       14.27      1.65 o 
  -1   8   8      160.03      163.92      3.86 o 
   0   8   8       46.90       41.87      2.24 o 
   1   8   8        0.43        2.29      1.29 o 
   2   8   8       53.32       56.06      3.41 o 
   3   8   8        0.37       -2.28      2.26 o 
   4   8   8       11.25        4.40      3.48 o 
  -7   9   8        5.81        4.03      2.06 o 
  -6   9   8       15.77       14.27      2.06 o 
  -5   9   8      212.07      206.71      5.79 o 
  -4   9   8       49.72       52.41      3.25 o 
  -3   9   8      156.08      152.44      3.54 o 
  -2   9   8       15.70       10.64      1.49 o 
  -1   9   8       23.43       25.16      1.94 o 
   0   9   8        0.55        0.73      1.47 o 
   1   9   8      257.56      267.26      5.70 o 
   2   9   8        0.36        1.55      2.31 o 
   3   9   8        2.00        1.16      2.34 o 
  -6  10   8        1.59        0.24      1.78 o 
  -5  10   8        3.80        2.14      2.19 o 
  -4  10   8        3.14        1.60      2.11 o 
  -3  10   8       12.65       11.11      2.28 o 
  -2  10   8        3.94        3.96      1.53 o 
  -1  10   8        3.64        6.78      1.68 o 
   0  10   8        1.44        2.09      1.69 o 
   1  10   8       26.99       21.66      2.34 o 
   2  10   8       43.57       45.57      3.91 o 
   3  10   8       45.30       43.28      4.02 o 
  -5  11   8        1.59        2.53      2.82 o 
  -4  11   8      102.30       96.21      5.04 o 
  -3  11   8        0.24        0.43      2.24 o 
  -2  11   8       63.61       71.47      4.53 o 
  -1  11   8        4.40        4.35      1.83 o 
   0  11   8        1.26        2.06      1.77 o 
   1  11   8        0.07        0.48      1.85 o 
   2  11   8      110.19      106.27      5.56 o 
  -4  12   8        1.06        3.52      2.07 o 
  -3  12   8        0.22        2.34      2.27 o 
  -2  12   8        9.68        4.53      2.33 o 
  -1  12   8        9.12       13.05      2.52 o 
   0  12   8       14.60        9.32      2.30 o 
   1  12   8        8.39        2.05      2.87 o 
  -9   1   9       62.24       80.91      4.24 o 
  -8   1   9        5.11        3.31      1.89 o 
  -7   1   9      121.25      117.97      3.96 o 
  -6   1   9       31.29       30.58      1.44 o 
  -5   1   9        1.26        1.85      1.10 o 
  -4   1   9        3.23        1.70      0.98 o 
  -3   1   9       47.51       56.68      1.90 o 
  -2   1   9      145.09      136.56      2.38 o 
  -1   1   9        0.03       -0.71      0.91 o 
   0   1   9      937.21      913.80      5.84 o 
   1   1   9       19.88       20.98      1.49 o 
   2   1   9      132.77      137.51      3.45 o 
   3   1   9       19.62       14.82      1.81 o 
   4   1   9       21.82       20.48      2.60 o 
   5   1   9       35.51       32.95      4.83 o 
  -9   2   9       10.77       11.87      2.29 o 
  -8   2   9       13.94       17.44      2.29 o 
  -7   2   9       12.32       11.40      1.35 o 
  -6   2   9       25.05       25.01      1.42 o 
  -5   2   9       19.98       14.61      1.33 o 
  -4   2   9        0.08        0.77      1.18 o 
  -3   2   9        3.84        4.28      1.06 o 
  -2   2   9       59.69       62.22      1.99 o 
  -1   2   9      619.57      593.03      6.28 o 
   0   2   9      146.41      154.54      3.05 o 
   1   2   9       62.72       56.57      2.05 o 
   2   2   9       24.61       24.35      1.54 o 
   3   2   9        7.01        3.19      1.09 o 
   4   2   9       35.10       34.98      3.20 o 
   5   2   9        4.55        3.59      2.45 o 
  -9   3   9        0.29       -0.38      2.11 o 
  -8   3   9      109.60      122.33      4.83 o 
  -7   3   9      149.11      164.26      4.34 o 
  -6   3   9      100.38       94.76      2.65 o 
  -5   3   9      200.12      215.01      3.88 o 
  -4   3   9        9.97       13.95      1.46 o 
  -3   3   9       66.93       62.36      1.87 o 
  -2   3   9       58.66       51.90      2.21 o 
  -1   3   9       27.71       28.52      1.88 o 
   0   3   9      354.72      352.39      5.33 o 
   1   3   9       49.02       47.78      2.00 o 
   2   3   9       72.53       74.68      2.67 o 
   3   3   9       54.95       46.15      3.20 o 
   4   3   9       32.60       41.04      4.72 o 
  -8   4   9       34.12       36.77      3.35 o 
  -7   4   9        7.80        7.92      1.81 o 
  -6   4   9      152.14      145.73      3.54 o 
  -5   4   9      115.92      128.10      3.03 o 
  -4   4   9        0.70        0.66      0.97 o 
  -3   4   9       23.73       17.71      1.52 o 
  -2   4   9       10.93        9.23      1.48 o 
  -1   4   9      142.04      152.46      3.82 o 
   0   4   9       54.51       50.79      2.28 o 
   1   4   9      286.92      294.41      4.31 o 
   2   4   9       36.10       30.97      1.81 o 
   3   4   9       54.06       56.77      3.61 o 
   4   4   9       23.77       21.69      3.85 o 
  -8   5   9       51.03       52.67      3.97 o 
  -7   5   9       12.66        8.68      1.98 o 
  -6   5   9       14.93       10.95      1.46 o 
  -5   5   9       94.03      100.11      3.00 o 
  -4   5   9        6.52        7.53      1.12 o 
  -3   5   9       94.09       94.29      3.05 o 
  -2   5   9        8.85        8.49      1.53 o 
  -1   5   9      105.67      101.11      2.98 o 
   0   5   9      121.17      122.44      3.06 o 
   1   5   9      161.27      165.14      4.41 o 
   2   5   9       26.56       27.30      1.63 o 
   3   5   9       15.43       13.97      1.99 o 
   4   5   9       11.71        5.52      2.82 o 
  -8   6   9       23.19       17.92      2.70 o 
  -7   6   9       30.65       36.51      2.96 o 
  -6   6   9        0.07        1.76      1.60 o 
  -5   6   9       53.10       45.63      2.13 o 
  -4   6   9       90.35       94.72      2.58 o 
  -3   6   9        2.54        1.53      0.95 o 
  -2   6   9      888.58      899.07      7.92 o 
  -1   6   9      344.60      357.70      5.27 o 
   0   6   9       31.47       26.78      2.01 o 
   1   6   9       22.58       20.60      2.18 o 
   2   6   9      106.79      103.72      3.83 o 
   3   6   9       66.02       73.58      4.02 o 
   4   6   9        6.19        7.42      3.40 o 
  -8   7   9        2.65        3.29      2.65 o 
  -7   7   9        0.57        2.57      2.02 o 
  -6   7   9        1.13       -1.10      1.83 o 
  -5   7   9      160.99      152.99      3.87 o 
  -4   7   9       98.06       91.70      2.76 o 
  -3   7   9       19.25       15.53      1.63 o 
  -2   7   9        7.03       10.22      1.38 o 
  -1   7   9        6.98        5.53      1.24 o 
   0   7   9       92.44      102.74      3.46 o 
   1   7   9      182.28      171.61      5.41 o 
   2   7   9        4.30        4.87      2.06 o 
   3   7   9        2.35        8.06      2.08 o 
  -7   8   9        1.34        0.93      1.89 o 
  -6   8   9      149.62      158.45      5.43 o 
  -5   8   9        3.42        2.93      1.91 o 
  -4   8   9      246.74      262.68      6.74 o 
  -3   8   9       90.31       89.64      3.49 o 
  -2   8   9       44.80       46.29      2.42 o 
  -1   8   9       24.62       23.77      2.06 o 
   0   8   9        0.12        0.96      1.50 o 
   1   8   9      129.49      131.07      5.30 o 
   2   8   9      210.40      223.19      6.96 o 
   3   8   9      122.67      144.75      6.26 o 
  -6   9   9       18.80       25.27      2.60 o 
  -5   9   9       14.99       12.86      2.19 o 
  -4   9   9      165.16      169.02      5.72 o 
  -3   9   9       69.13       83.07      4.36 o 
  -2   9   9        0.00       -0.71      1.67 o 
  -1   9   9       27.24       26.88      2.45 o 
   0   9   9        5.57        5.28      1.77 o 
   1   9   9        5.36        6.54      2.28 o 
   2   9   9       34.88       38.76      3.28 o 
  -6  10   9        0.32        2.68      2.16 o 
  -5  10   9        9.12        6.98      2.08 o 
  -4  10   9        0.73        2.25      2.14 o 
  -3  10   9       28.51       32.56      3.10 o 
  -2  10   9       27.42       29.47      2.58 o 
  -1  10   9       37.37       37.41      2.64 o 
   0  10   9        6.11        2.73      1.89 o 
   1  10   9       30.04       34.37      3.22 o 
   2  10   9       80.32       89.83      5.18 o 
  -5  11   9        8.05        8.27      2.44 o 
  -4  11   9       22.25       21.98      2.78 o 
  -3  11   9       12.16       18.09      2.90 o 
  -2  11   9        2.73        5.84      2.77 o 
  -1  11   9        2.29        2.90      1.76 o 
   0  11   9        0.54        0.98      1.93 o 
  -3  12   9        3.16        5.80      3.80 o 
  -2  12   9        1.45        3.02      2.37 o 
  -1  12   9       10.11        9.19      2.77 o 
  -9   0  10        2.72        6.53      2.86 o 
  -8   0  10       26.57       20.03      3.27 o 
  -7   0  10       51.97       59.56      4.47 o 
  -6   0  10      513.25      549.29      9.28 o 
  -5   0  10      153.54      141.48      4.43 o 
  -4   0  10      144.53      126.38      3.40 o 
  -3   0  10      114.71      112.80      4.18 o 
  -2   0  10       78.86       95.92      3.47 o 
  -1   0  10      783.54      773.34      7.51 o 
   0   0  10       40.86       46.55      2.64 o 
   1   0  10      178.13      177.24      5.11 o 
   2   0  10       24.28       23.30      2.86 o 
   3   0  10       83.52       73.91      5.57 o 
   4   0  10      100.49      111.95      9.08 o 
  -8   1  10       35.22       32.07      2.75 o 
  -7   1  10        7.97        6.42      1.85 o 
  -6   1  10       79.64       83.62      2.36 o 
  -5   1  10        7.22        8.02      1.06 o 
  -4   1  10       22.11       17.51      1.34 o 
  -3   1  10       25.33       20.68      1.20 o 
  -2   1  10        3.63        1.40      1.20 o 
  -1   1  10        0.07       -0.55      0.94 o 
   0   1  10        3.79        4.31      1.12 o 
   1   1  10        8.37        8.42      1.22 o 
   2   1  10        2.62        1.93      1.47 o 
   3   1  10        0.05       -0.66      1.95 o 
   4   1  10        5.09        3.12      2.29 o 
  -8   2  10        0.01       -1.81      1.84 o 
  -7   2  10       10.45       10.20      1.73 o 
  -6   2  10       13.02       11.41      1.23 o 
  -5   2  10       61.32       53.09      2.26 o 
  -4   2  10      149.40      147.72      3.55 o 
  -3   2  10       46.36       45.03      1.82 o 
  -2   2  10       12.66       14.47      1.38 o 
  -1   2  10       73.21       69.73      2.37 o 
   0   2  10      452.75      447.81      5.04 o 
   1   2  10       29.70       29.97      1.85 o 
   2   2  10       56.54       50.31      3.38 o 
   3   2  10       46.27       37.81      3.51 o 
   4   2  10       12.30       12.85      2.73 o 
  -8   3  10       56.35       58.07      3.43 o 
  -7   3  10        0.43        1.10      1.59 o 
  -6   3  10       39.15       35.11      1.92 o 
  -5   3  10      198.06      183.63      3.99 o 
  -4   3  10       58.01       56.55      2.43 o 
  -3   3  10       32.81       32.84      1.93 o 
  -2   3  10      751.71      737.30      7.91 o 
  -1   3  10      428.00      440.29      6.57 o 
   0   3  10        0.04        2.02      1.43 o 
   1   3  10       11.15        7.52      1.32 o 
   2   3  10       87.16       74.11      3.76 o 
   3   3  10       11.97       10.08      2.63 o 
   4   3  10        2.41       -3.48      2.48 o 
  -8   4  10       31.10       32.02      3.16 o 
  -7   4  10       18.83       16.68      2.13 o 
  -6   4  10       27.99       28.04      2.14 o 
  -5   4  10      778.97      798.89      7.67 o 
  -4   4  10       31.99       29.17      1.64 o 
  -3   4  10      201.40      204.03      4.02 o 
  -2   4  10      139.72      131.01      3.80 o 
  -1   4  10       82.77       78.70      3.11 o 
   0   4  10      410.81      431.72      6.89 o 
   1   4  10       44.99       43.62      2.43 o 
   2   4  10      132.54      126.02      4.96 o 
   3   4  10        1.91        1.66      2.34 o 
  -8   5  10        0.05       -1.85      2.11 o 
  -7   5  10      177.92      200.76      5.82 o 
  -6   5  10      139.92      142.75      4.72 o 
  -5   5  10       22.94       20.51      1.54 o 
  -4   5  10       20.38       26.50      2.01 o 
  -3   5  10      220.36      226.39      4.96 o 
  -2   5  10      357.83      361.49      6.16 o 
  -1   5  10       49.69       48.13      2.70 o 
   0   5  10      441.62      431.45      7.20 o 
   1   5  10        0.16       -2.67      1.78 o 
   2   5  10       21.86       19.39      2.34 o 
   3   5  10       11.28       17.32      2.78 o 
  -7   6  10        0.82        2.75      1.77 o 
  -6   6  10       34.23       37.76      2.76 o 
  -5   6  10       32.25       26.70      1.95 o 
  -4   6  10      210.97      194.71      4.31 o 
  -3   6  10      842.58      870.32     10.13 o 
  -2   6  10       59.12       60.84      2.91 o 
  -1   6  10       75.23       72.84      2.62 o 
   0   6  10      230.17      235.10      5.62 o 
   1   6  10        0.47        1.35      1.93 o 
   2   6  10       11.16        3.66      1.86 o 
   3   6  10        1.91        2.59      2.48 o 
  -7   7  10       29.84       33.06      3.13 o 
  -6   7  10        1.54        1.34      2.59 o 
  -5   7  10       14.54       12.00      2.06 o 
  -4   7  10        6.10        2.83      1.89 o 
  -3   7  10      137.67      144.58      4.42 o 
  -2   7  10      116.16      116.83      3.80 o 
  -1   7  10        0.12       -0.27      1.08 o 
   0   7  10      147.18      149.45      5.03 o 
   1   7  10       28.30       17.23      2.54 o 
   2   7  10       73.43       72.72      4.50 o 
  -7   8  10        4.94        7.31      4.00 o 
  -6   8  10        0.01        2.78      2.03 o 
  -5   8  10       11.67       11.36      2.35 o 
  -4   8  10        8.31        5.41      2.06 o 
  -3   8  10       34.33       32.28      2.90 o 
  -2   8  10        1.80        0.37      1.85 o 
  -1   8  10       18.62       15.86      2.11 o 
   0   8  10        1.98       -3.33      2.22 o 
   1   8  10       16.62       15.19      2.79 o 
   2   8  10        0.08        2.53      2.39 o 
  -6   9  10        0.25       -2.30      2.27 o 
  -5   9  10        0.43        2.78      2.14 o 
  -4   9  10       26.90       24.59      2.78 o 
  -3   9  10       50.97       55.88      3.69 o 
  -2   9  10       35.00       34.94      2.95 o 
  -1   9  10        0.01       -0.51      2.24 o 
   0   9  10       50.50       53.69      3.53 o 
   1   9  10        4.81       -1.88      3.08 o 
  -5  10  10        0.99       -0.64      2.14 o 
  -4  10  10       97.98      104.19      5.02 o 
  -3  10  10      116.61      125.98      5.46 o 
  -2  10  10        5.82        2.09      1.84 o 
  -1  10  10       24.40       28.39      2.96 o 
   0  10  10       54.85       50.06      3.52 o 
  -3  11  10       85.70      102.57      5.57 o 
  -2  11  10        6.38        4.76      2.63 o 
  -8   1  11       25.38       27.99      2.80 o 
  -7   1  11       13.75       14.07      2.09 o 
  -6   1  11       13.80       13.75      1.66 o 
  -5   1  11        0.65        0.58      0.66 o 
  -4   1  11       69.97       72.34      2.16 o 
  -3   1  11      256.43      239.66      4.46 o 
  -2   1  11       32.61       26.33      1.71 o 
  -1   1  11     1166.82     1146.98      7.65 o 
   0   1  11        5.90        6.94      1.53 o 
   1   1  11        0.21        2.12      1.60 o 
   2   1  11       36.96       38.19      3.34 o 
   3   1  11        1.07        1.16      2.38 o 
  -8   2  11       29.40       39.47      3.23 o 
  -7   2  11       14.60       10.43      2.23 o 
  -6   2  11      137.00      136.95      4.45 o 
  -5   2  11        5.09        2.06      1.21 o 
  -4   2  11        4.83        2.82      1.07 o 
  -3   2  11        1.07        0.34      1.03 o 
  -2   2  11       53.03       54.41      1.98 o 
  -1   2  11      145.96      149.63      3.63 o 
   0   2  11       78.88       75.08      2.74 o 
   1   2  11       59.67       52.51      3.79 o 
   2   2  11       12.78       13.14      2.77 o 
   3   2  11       10.92        5.63      2.39 o 
  -8   3  11        3.55        7.14      2.30 o 
  -7   3  11        7.29        7.79      2.32 o 
  -6   3  11       98.93      105.08      4.23 o 
  -5   3  11        0.26        0.87      1.28 o 
  -4   3  11        5.61        3.01      1.26 o 
  -3   3  11      112.84      110.01      3.24 o 
  -2   3  11       94.23       98.99      2.95 o 
  -1   3  11      187.27      189.24      4.55 o 
   0   3  11      191.48      200.76      5.08 o 
   1   3  11       45.72       46.24      4.02 o 
   2   3  11       25.97       28.63      3.33 o 
   3   3  11       22.14       25.94      3.37 o 
  -8   4  11       97.63      121.62      5.35 o 
  -7   4  11        0.00        1.35      1.79 o 
  -6   4  11      109.65      117.70      4.36 o 
  -5   4  11        1.50        1.70      1.65 o 
  -4   4  11      124.40      118.34      4.21 o 
  -3   4  11        0.01       -0.52      1.27 o 
  -2   4  11      209.43      210.66      5.01 o 
  -1   4  11        0.29       -1.22      1.68 o 
   0   4  11       86.73       88.28      4.01 o 
   1   4  11        6.37        5.70      2.63 o 
   2   4  11       19.40       10.01      2.92 o 
  -7   5  11        0.49        1.58      2.06 o 
  -6   5  11      105.38      108.67      4.68 o 
  -5   5  11        6.00        7.38      2.15 o 
  -4   5  11       20.76       24.61      2.14 o 
  -3   5  11       86.94       84.27      3.11 o 
  -2   5  11       21.07       22.59      2.16 o 
  -1   5  11      105.14      113.67      4.50 o 
   0   5  11       12.93        8.95      2.31 o 
   1   5  11        7.90        1.92      2.60 o 
   2   5  11       10.93       12.71      3.75 o 
  -7   6  11        7.57       12.84      3.57 o 
  -6   6  11        2.79        2.83      1.94 o 
  -5   6  11      134.05      140.88      5.36 o 
  -4   6  11       68.68       59.38      3.23 o 
  -3   6  11      279.31      292.65      6.43 o 
  -2   6  11        1.24       -0.06      1.83 o 
  -1   6  11        6.90        6.71      2.12 o 
   0   6  11        3.93        6.18      2.53 o 
   1   6  11       72.02       75.86      4.92 o 
   2   6  11       39.59       34.14      3.93 o 
  -6   7  11        0.37       -0.42      2.13 o 
  -5   7  11       19.31       19.29      2.63 o 
  -4   7  11       72.49       78.83      3.94 o 
  -3   7  11       15.60       16.97      2.16 o 
  -2   7  11       12.06        9.09      2.13 o 
  -1   7  11        0.19       -1.32      2.14 o 
   0   7  11       26.30       19.39      3.00 o 
   1   7  11       40.49       48.05      3.95 o 
  -6   8  11       70.43       72.22      4.80 o 
  -5   8  11        6.57        5.14      2.05 o 
  -4   8  11        8.95        9.81      2.12 o 
  -3   8  11      256.95      249.25      6.64 o 
  -2   8  11        1.81        2.47      2.32 o 
  -1   8  11        3.30        2.06      2.11 o 
   0   8  11       77.35       80.07      4.85 o 
  -5   9  11        4.06        8.17      2.13 o 
  -4   9  11       16.71       12.01      2.28 o 
  -3   9  11        1.43        3.92      2.46 o 
  -2   9  11        2.90        4.85      2.08 o 
  -1   9  11        3.77        3.33      2.00 o 
   0   9  11       19.71       17.56      2.94 o 
  -7   0  12       33.52       24.08      3.96 o 
  -6   0  12      221.52      209.99      8.67 o 
  -5   0  12      558.49      579.65     13.52 o 
  -4   0  12       42.36       41.42      3.14 o 
  -3   0  12      288.04      307.49      8.55 o 
  -2   0  12       54.32       51.21      4.56 o 
  -1   0  12       17.49       14.39      3.47 o 
   0   0  12       31.83       29.55      4.09 o 
   1   0  12       18.87       15.77      3.27 o 
   2   0  12        4.51        5.55      3.51 o 
  -7   1  12        0.34       -3.16      2.10 o 
  -6   1  12        8.52        8.14      1.75 o 
  -5   1  12       15.68       13.26      2.27 o 
  -4   1  12        0.00       -1.24      1.28 o 
  -3   1  12       23.57       23.93      2.32 o 
  -2   1  12       46.95       50.28      3.28 o 
  -1   1  12       60.58       60.43      3.47 o 
   0   1  12       84.31       78.72      3.90 o 
   1   1  12        6.22        6.32      2.41 o 
   2   1  12        8.72        7.38      2.64 o 
  -7   2  12       22.74       24.78      3.27 o 
  -6   2  12      136.77      126.60      5.12 o 
  -5   2  12        1.73        1.15      1.71 o 
  -4   2  12       94.72       92.73      4.11 o 
  -3   2  12      174.73      169.24      4.87 o 
  -2   2  12       23.44       19.92      2.21 o 
  -1   2  12       91.75       92.18      4.14 o 
   0   2  12       26.64       21.25      2.47 o 
   1   2  12        1.49       -0.11      2.36 o 
   2   2  12        0.76        1.63      2.22 o 
  -7   3  12        6.51        2.99      2.53 o 
  -6   3  12       25.68       17.34      2.72 o 
  -5   3  12       34.06       35.73      3.24 o 
  -4   3  12        4.89        4.10      1.87 o 
  -3   3  12       57.72       52.34      3.03 o 
  -2   3  12        6.62        2.00      1.68 o 
  -1   3  12       16.35       16.45      2.48 o 
   0   3  12       40.76       42.58      3.28 o 
   1   3  12       82.45       91.96      5.32 o 
  -7   4  12       11.41       12.34      3.99 o 
  -6   4  12        0.70        1.67      2.37 o 
  -5   4  12       44.05       35.65      3.44 o 
  -4   4  12        0.65       -0.18      1.90 o 
  -3   4  12       88.60       81.29      3.83 o 
  -2   4  12      112.69      122.96      5.42 o 
  -1   4  12       60.96       64.56      3.89 o 
   0   4  12       27.67       27.47      3.19 o 
   1   4  12       51.07       42.46      4.14 o 
  -6   5  12        8.41       13.80      3.54 o 
  -5   5  12       11.08        6.89      2.24 o 
  -4   5  12        1.05       -1.19      2.15 o 
  -3   5  12       63.77       63.90      3.89 o 
  -2   5  12        3.21        2.53      2.29 o 
  -1   5  12        0.87        4.72      2.26 o 
   0   5  12        3.17        1.28      2.42 o 
   1   5  12        0.07       -1.81      2.59 o 
  -6   6  12        0.04       -0.98      2.62 o 
  -5   6  12       52.87       46.93      3.44 o 
  -4   6  12       68.10       65.39      3.74 o 
  -3   6  12       33.62       29.61      2.90 o 
  -2   6  12       43.98       43.41      3.20 o 
  -1   6  12        0.94        3.59      1.97 o 
   0   6  12        0.65       -1.06      2.35 o 
  -5   7  12       38.30       41.07      3.38 o 
  -4   7  12       42.51       38.63      3.53 o 
  -3   7  12        5.23        3.74      2.17 o 
  -2   7  12        5.52        6.64      2.36 o 
  -1   7  12        9.59        9.22      2.40 o 
   0   7  12        2.12       -0.66      2.50 o 
  -4   8  12        4.37        5.49      2.40 o 
  -3   8  12        6.16        8.44      2.11 o 
  -2   8  12       12.23       13.41      2.54 o 
  -6   1  13        0.39       -3.39      2.29 o 
  -5   1  13       68.80       70.40      4.50 o 
  -4   1  13      159.61      158.74      5.84 o 
  -3   1  13      111.74      117.35      4.80 o 
  -2   1  13       67.13       57.88      3.62 o 
  -1   1  13       17.25       15.93      2.52 o 
   0   1  13       47.83       57.76      4.20 o 
  -6   2  13       21.71       18.09      2.94 o 
  -5   2  13       47.49       42.73      3.70 o 
  -4   2  13        1.53        1.29      2.03 o 
  -3   2  13        2.66       -1.89      2.08 o 
  -2   2  13       92.41       91.36      4.28 o 
  -1   2  13       16.66       16.99      2.38 o 
   0   2  13        1.46        0.95      2.21 o 
  -6   3  13        0.30       -1.27      2.46 o 
  -5   3  13       48.49       43.86      3.78 o 
  -4   3  13        0.44        2.91      2.27 o 
  -3   3  13        0.19        0.91      2.24 o 
  -2   3  13       40.67       40.15      3.25 o 
  -1   3  13        1.51        1.13      2.00 o 
   0   3  13        0.00       -0.38      2.67 o 
  -6   4  13        0.08       -2.22      2.85 o 
  -5   4  13       13.49        7.62      2.94 o 
  -4   4  13        5.80        5.61      3.06 o 
  -3   4  13       10.76        5.68      2.48 o 
  -2   4  13        0.06        2.20      2.07 o 
  -1   4  13       21.46       23.54      3.51 o 
   0   4  13        1.00        1.41      2.55 o 
  -5   5  13        0.58       -4.20      2.80 o 
  -4   5  13        9.88        6.48      2.57 o 
  -3   5  13        2.21        1.01      2.42 o 
  -2   5  13        0.32       -1.48      2.67 o 
  -1   5  13       21.18       27.02      3.34 o 
  -4   6  13       14.58       10.52      2.84 o 
  -3   6  13       13.75        9.73      2.61 o 
  -2   6  13        0.19        0.82      2.61 o 
  -5   0  14       43.15       52.26      6.31 o 
  -4   0  14       20.07       21.58      4.29 o 
  -3   0  14      296.36      338.12     13.60 o 
  -2   0  14       30.38       28.56      4.20 o 
  -5   1  14       11.01        5.68      3.07 o 
  -4   1  14       10.55        7.38      2.42 o 
  -3   1  14        0.99        0.69      2.32 o 
  -2   1  14        3.52        2.49      2.18 o 
  -4   2  14       87.45       88.54      5.50 o 
  -3   2  14       20.12       20.73      3.10 o 
  -2   2  14        8.49        2.66      2.82 o 
  -4   3  14       63.28       66.00      4.94 o 
  -3   3  14       15.35       10.66      2.49 o 
                                                 
